# Supplementary material for: Metabolomic Profiling Reveals That Exercise Lowers Biomarkers of Cardiac Dysfunction in Rats with Type 2 Diabetes
Source: Antioxidants (Basel). 2024 Sep 26;13(10):1167. doi: 10.3390/antiox13101167 (PMC11505272; doi:10.3390/antiox13101167)
Supplement: Supplementary file 1 [file antioxidants-13-01167-s001.zip]

Archive with 2 entries (2 files):
- Figure S1. PCA plot and PLS-DA permutation test plot.pdf
- Table S1. Raw metabolomics data.xlsx
