# Supplementary material for: Metabolomic Profiling Reveals That Exercise Lowers Biomarkers of Cardiac Dysfunction in Rats with Type 2 Diabetes
Source: Antioxidants (Basel). 2024 Sep 26;13(10):1167. doi: 10.3390/antiox13101167 (PMC11505272; doi:10.3390/antiox13101167)
Supplement: Supplementary file 1 [file antioxidants-13-01167-s001.zip › Table S1. Raw metabolomics data.xlsx]

## Sheet: metabolomics
name	C1	C2	C3	C4	C5	D1	D2	D3	D4	D5	DE1	DE2	DE3	DE4	DE5	Mass Error (ppm)	Formula	m/z	Retention time (min)	Total score	MS2 score
Hycanthone	2793.59	2923.38	2956.04	2512.66	3087.01	1656.18	2032.17	1946.26	2213.29	1978.39	2711.93	2520.48	1926.06	2315.15	2029.23	6.32069	C20H24N2O2S	401.17	0.54085	42.4	25.1
2,5-Dioxopentanoate	363.811	330.906	411.11	332.204	424.143	242.662	310.776	230.596	318.736	283.174	615.115	315.85	383.616	357.616	355.698	35.982	C5H6O4	129.024	0.633867	41.1	41.8
5-Amino-6-(5'-phosphoribosylamino)uracil	1372.17	1085.83	1356.9	1447.25	1718.34	1585.2	1784.57	1571.61	1831.16	1744.59	1663.53	1551.45	1726.52	1570.61	1598.07	13.8603	C9H15N4O9P	707.118	0.626717	40.4	56.9
Palatinose	244.312	9411.35	495.751	282.803	596.666	14049.5	10630.1	16152.4	15225	18070.9	389.378	31415.9	2493.1	1228.87	448.804	4.80022	C12H22O11	377.087	0.626717	43.4	25.9
Lactobionic acid	556.014	3943.42	703.993	518.406	696.994	5467.86	4211.01	6054.34	5960.64	6953.93	639.758	11656.1	1352.57	878.927	654.125	-0.469015	C12H22O12	379.086	0.626717	45.5	39.4
Agnuside	817.67	727.453	746.947	688.292	836.225	602.75	642.082	551.978	718.372	589.61	892.352	535.109	744.647	707.61	702.763	-4.60103	C22H26O11	511.144	0.626717	44.7	49.6
1-(4Z,7Z,10Z,13Z,16Z,19Z-docosahexaenoyl)-glycero-3-phosphate	74.0929	54.7354	63.386	39.7113	81.6295	4.54761	2.65538	0.748362	5.33301	2.1412	29.0284	4.14686	40.6497	44.604	44.0832	7.77791	C25H39O7P	517.216	0.633867	40.7	21.8
Acarbose 7IV-phosphate	624.063	576.067	539.883	571.705	866.28	1472.37	1376.65	1541.46	1312.24	1207.51	849.731	1967.34	695.924	605.532	621.13	-0.795539	C25H44NO21P	760.183	0.633867	50.7	88.5
Premithramycin A3	314.392	193.133	219.001	143.221	257.502	117.125	94.8687	123.676	97.2444	65.7089	121.532	99.5055	186.835	163.631	210.463	22.1105	C41H52O18	877.332	0.633867	44.8	51.1
RSL3	481.991	640.056	435.802	387.301	489.763	2299.42	1869.89	3108.05	1102.46	1809.83	666.004	1879.25	820.89	629.209	647.102	-1.61967	C23H21ClN2O5	925.225	0.633867	40.2	37.9
3-Amino-2,3-dideoxy-scyllo-inosose	61.6006	55.1461	66.9011	79.4685	89.7147	30.6039	42.9426	47.947	43.9901	37.1727	81.7307	42.9678	78.3098	76.6445	74.4361	14.376	C6H11NO4	160.064	0.641017	41	27.4
6''-p-Coumaroylprunin	2024.52	3086.88	1557.9	1519.56	1810.79	12385.5	12229.6	16135.8	7645.16	12321.3	2015.04	21822.2	1821.59	1605.65	1601.38	11.1851	C30H28O12	601.139	0.641017	41.4	38.7
(3Z)-Phycocyanobilin	367.386	187.192	184.872	158.158	328.806	108.592	112.345	128.417	119.209	129.487	149.075	201.007	205.886	155.539	211.78	-0.922026	C33H38N4O6	621.248	0.641017	43.9	31.2
Narirutin 4'-glucoside	904.984	1397.55	1210.03	1012.55	1275.81	9003.04	7580.22	11639.9	2767.42	6372.02	1352.77	9177.42	1271.12	1097.72	1124.86	-22.332	C33H42O19	763.19	0.641017	41.2	52.8
Ibutamoren	1062.41	1414.11	1480.07	1389.19	1362.77	718.64	687.451	829.993	1147.43	1011.07	1028.42	1477.36	766.272	1123.87	843.356	4.18487	C27H36N4O5S	563.212	0.54085	48	54.8
Bilirubin beta-diglucuronide	66.0247	76.6945	37.2909	61.5143	77.5757	97.8445	104.748	110.904	64.2405	132.139	55.7605	94.0683	31.7748	28.1315	39.7512	-4.21378	C45H52N4O18	957.298	0.641017	41.1	44.6
dCTP	7.13046	1.2565	2.83494	4.25146	1.58046	0.123908	0.754314	0.116072	0.363596	0.513838	4.89365	1.59668e-09	2.62006	3.78102	1.08925	-4.79803	C9H16N3O13P3	487.962	0.648167	43.8	32.9
Elloramycin A	43.7791	51.7046	30.4841	20.4962	33.2722	49.2445	51.5086	44.4947	61.6551	74.5194	31.6878	77.2587	42.6803	29.5473	33.9572	1.14849	C32H36O15	695.176	0.648167	45.1	59
CDP-choline	930.035	1424.9	1179.34	958.477	1201.17	1475.54	1605.69	1365.53	1843.32	1524.14	1309.51	1373.54	1422.29	1231.58	1042.97	2.81495	C14H26N4O11P2	509.083	0.655317	42.4	47.9
phosphoenol pyruvate	2308.74	655.233	1173.72	337.524	747.989	782.235	1092.42	788.38	964.427	480.159	454.696	488.609	501.2	444.141	532.218	15.8132	C3H5O6P	166.978	0.669617	40	20.6
Resiniferatoxin	612.374	821.26	795.776	652.83	1089.82	285.729	210.749	206.455	414.199	625.394	564.275	629.396	329.249	406.31	559.148	-17.6142	C37H40O9	663.27	0.54085	42.1	49.7
3,4',5,6,7,8-Hexahydroxyflavone	423.41	323.574	327.176	487.98	822.749	836.557	861.948	763.952	830.368	703.458	796.126	845.151	748.397	651.651	539.512	0.515978	C15H10O8	695.089	0.669617	43.9	24.5
(1,2,5,6-Tetrahydropyridine-4-yl)methylphosphinic acid	2356.23	2185.41	2285.65	3516.66	4043.56	7731.77	9146.53	7319.75	8024.4	5901.45	7746.26	5249.7	4241.28	5511.96	4192.14	2.32664	C6H12NO2P	196.03	0.683917	40.1	6.13
Lumazine	872.791	1259.59	945.37	574.468	740.283	1140.15	1086.71	1157.39	1035.1	867.168	748.495	900.799	925.892	825.254	731.535	1.59756	C6H4N4O2	199.004	0.676767	40.2	6.99
Cyanidin 3-glucogalactoside	397.53	441.39	423.303	548.519	757.16	1037.42	972.895	920.874	1085.94	963.435	1141.47	934.648	674.266	656.409	708.706	-7.30436	C27H31O16+	646.126	0.683917	40.4	33
Spinacetin 3-rutinoside	435.097	520.306	488.618	590.924	822.785	1152.53	1328.24	1246.66	1413.02	1388.52	753.328	1380.29	789.706	764.893	603.963	-17.0484	C29H34O17	689.138	0.683917	45.1	51.6
3-Rhamnosyl-Glucosyl Quercetin	1006.79	811.091	867.959	624.435	702.048	991.729	940.454	1074.94	1089.55	1149.22	991.856	1042.81	778.061	684.115	620.683	4.39513	C27H30O18	663.121	0.676767	40.4	50.2
3'-CMP	219.437	201.217	260.007	342.611	537.653	844.451	1267.19	792.076	669.063	1175.96	422.974	683.119	730.724	620.282	468.133	14.1636	C9H14N3O8P	691.111	0.676767	41.5	51.5
Hv-NCC-1	71.3896	136.049	84.2979	100.327	103.096	833.787	524.437	868.159	440.615	623.548	62.0884	1329.97	60.0958	53.7998	67.2624	-0.732916	C35H42N4O10	699.264	0.54085	42.9	24.3
2-(1,2,3,4-Tetrahydroxybutyl)thiazolidine-4-carboxylic acid	23622.2	15688.8	18245.2	6649.24	15437.9	12743.5	10573.8	8763.32	11529	6962.44	8872.4	5789.95	6707.03	6974.11	7180.05	5.73725	C8H15NO6S	252.056	0.704667	42.3	35.3
Sitostanol-beta	1965.24	2055.61	2979.12	1825.02	2929.82	959.896	1216.52	985.746	1633.63	852.501	1853.84	1219.07	1314.34	1844.52	2096.83	-4.48086	C12H14N2O7	319.053	0.697517	46.4	47
Vomifoliol 9-[glucosyl-(1->4)-xylosyl-(1->6)-glucoside]	42.7865	75.4438	52.788	55.6278	114.455	122.788	163.526	175.756	163.052	145.474	32.2713	290.341	44.6422	1.59668e-09	115.482	-20.4377	C30H48O17	725.273	0.54085	43.4	47.1
4-Keto-anhydrotetracycline	1968.49	3006.34	2308.97	2717.66	5163.08	8310.47	9736.22	8313.15	10004.6	6956.5	3856.5	5926.63	7986.39	6213.47	4542.85	-8.13335	C20H15NO8	853.167	0.704667	44.6	67.9
3-O-beta-D-Galactopyranosylproanthocyanidin A5'	134.974	137.798	138.543	164.454	240.759	316.537	317.236	328.756	313.957	259.575	267.839	344.509	226.155	206.869	191.088	13.8322	C36H34O17	759.164	0.711817	43.9	69.2
Carthamin	343.066	333.876	355.927	351.008	568.959	1015.48	866.674	1014.1	748.486	754.101	653.807	867.864	645.622	606.102	651.245	0.571116	C43H42O22	931.192	0.711817	41.2	59.9
nona-2,5-dienedioyl-CoA	166.655	300.955	260.572	264.269	427.251	597.98	709.413	706.555	758.533	632.758	336.07	541.081	572.43	501.706	409.699	1.95494	C30H46N7O19P3S	978.178	0.711817	47.6	67
(2E,8E)-10-hydroxydeca-2,8-dien-4-ynoyl-CoA	243.671	272.77	240.405	299.898	388.695	564.906	650.473	663.431	604.717	451.891	489.037	700.824	491.897	443.102	351.619	-5.00819	C31H46N7O18P3S	974.177	0.718967	43.4	63.4
L-Asparagine	46142.4	28713.8	58832.1	45183.7	88125.9	8699.39	19713.6	11072.3	26220.4	19295.4	24218.6	14943.2	32573	24187	24997	-0.961443	C4H8N2O3	167.023	0.733267	41.6	11.8
trequinsin	19.8267	208.339	11.7684	23.5447	50.3755	703.178	644.146	605.729	1098.07	743.026	20.2049	1790.54	100.942	85.6412	37.6882	6.71736	C24H27N3O3	440.177	0.733267	42.1	25.6
GDP-4-acetamido-4,6-dideoxy-alpha-D-mannose	3923.7	3455.06	3447.07	3221.94	3810.44	5841.76	6444.69	6470.61	4498.14	5940.09	4595.95	5334.26	4289.37	3797.84	3755.99	15.5502	C18H28N6O15P2	665.088	0.726117	42.9	76.1
Ethylene glycol	34.6052	17.0285	63.7765	70.6144	107.072	1.59668e-09	5.1545	1.59668e-09	7.11575	4.85982	12.2273	3.29265	30.5822	17.6414	1.59668e-09	20.3082	C2H6O2	97.0074	0.733267	44.5	45.3
5-amino-6-(5-phospho-D-ribosylamino)uracil	110.967	112.109	118.777	126.816	170.714	274.757	329.728	240.233	266.868	162.35	221.085	203.423	217.271	210.061	201.23	-6.89794	C9H13N4O9P-2	387.009	0.740417	40.6	27.8
Mirificin	122.038	148.399	164.638	312.314	391.983	723.189	722.744	596.163	833.173	573.28	502.129	608.112	455.426	423.474	516.114	-2.94511	C26H28O13	569.126	0.740417	46.5	44.8
Carcinine	73.2296	146.384	125.49	47.8715	149.601	119.819	184.191	134.278	189.27	151.314	91.0235	128.157	129.67	63.7269	112.357	12.2452	C8H14N4O	181.112	0.548017	40.2	14.9
Homotrypanothione disulfide	12.4258	57.869	45.4183	61.9914	50.6888	212.764	288.609	244.701	280.741	241.994	107.397	327.94	118.101	69.6368	27.5266	4.77349	C28H49N9O10S2	770.277	0.754717	51.2	78.9
Malvidin 3-(6-coumaroylglucoside) 5-glucoside	475.091	538.685	495.261	467.49	508.744	687.131	739.492	716.358	719.366	647.91	716.784	712.022	613.916	525.473	502.22	-0.682777	C38H41O19+	836.193	0.747567	40.5	39.5
Tetrahydrosarcinapterin	12.7908	23.8993	13.8114	77.4328	40.9944	196.841	147.598	184.597	100.259	227.135	103.788	179.529	92.1573	62.7116	46.4132	-2.1171	C35H52N7O19P	926.278	0.754717	41.2	22.6
Malvidin 3-(6-(4-feruloyl-alpha-rhamnosyl)-beta-glucoside) 5-beta-glucoside	324.347	762.335	412.929	361.76	1063.48	1457.25	1651.88	1558.88	2101.8	1856.97	780.851	1512.35	1467.36	905.839	779.073	21.3768	C45H53O24+	976.306	0.747567	41.9	57.9
Cholecystokinin C-terminal heptapeptide	65.6953	82.7242	50.9145	26.2679	129.368	344.864	234.65	301.412	227.607	482.208	223.46	410.097	168.653	192.712	113.216	-2.09565	C45H57N9O13S3	1048.3	0.761867	46	51.5
Glycyl-Asparagine	574.456	1546.79	1165.91	2804.02	3226.04	6697	7939.05	6230.95	5156.2	4616.85	2774.66	5600.9	3293.65	3318.08	2767.47	-19.0502	C6H11N3O4	210.046	0.761867	40	25.3
Statine	473.572	535.806	494.219	644.795	738.332	1163.28	1347.04	1285.54	1039.15	961.1	666.895	1082.25	776.54	720.784	660.897	-0.826462	C8H17NO3	210.09	0.761867	43.5	23.4
Amoxapine	1156.51	1389.05	1259.95	1930.62	2336.49	2635.4	2462.22	2486.57	2683.9	3059.45	3087.78	2365.54	2670.62	2017.27	2008.44	12.4708	C17H16ClN3O	625.197	0.761867	42.1	43.7
Pyrazolidine	29.5678	29.7157	27.7259	22.9223	25.4865	17.1092	23.0913	15.5486	23.4423	18.102	28.8936	22.9428	19.3392	19.0844	33.1016	-0.251736	C3H8N2	107.038	0.769017	48.5	46.8
2-Methylbutyrate	97.2981	82.7194	86.6823	66.208	66.0093	59.6079	58.9598	57.5951	63.0197	48.3383	87.6972	66.6522	56.7308	60.2268	78.228	6.71249	C5H10O2	137.038	0.769017	41.5	18.9
Xanthine	77207.4	56877.8	82047.3	66136.8	79359.1	26271	31571.5	26831.7	41235.1	32950.3	57539.8	37420.2	44218.6	42811.8	49382.6	11.4205	C5H4N4O2	151.028	0.783317	47.2	48.5
Glutaminylproline	657.372	739.056	754.94	827.349	922.826	386.407	419.662	374.237	318.057	396.584	636.581	513.662	570.005	580.503	679.425	-1.00151	C10H17N3O4	288.12	0.783317	47.4	50.2
Ethenoadenosine	1261.25	2503.6	2283.74	3237.65	7501.12	5087.01	6979.79	6960.32	6306.92	8290.04	3439.56	11780.4	6905.88	6934.28	6025.18	-1.16717	C12H13N5O4	290.089	0.783317	44	44
Ustiloxin B	484.132	381.518	389.836	890.241	821.483	1238.27	1013.99	1367.19	1080.25	1184.14	1118.94	1324.92	969.806	854.101	673.263	24.0211	C26H39N5O12S	666.222	0.776183	42.3	56.6
CMP-5-N-acetyl-7-N-(D-alanyl)-legionaminic acid	559.578	1719.35	597.058	927.092	1243.63	1671.89	1669.43	1709.69	2154.01	2065.21	1257.7	2333.73	1413.12	1340.58	1050.79	-37.7487	C23H37N6O15P	689.155	0.783317	40	87.3
Kedarcidin chromophore	201.216	182.855	212.337	247.652	267.025	267.961	284.894	274.534	312.35	358.925	295.286	423.713	345.862	253.157	219.19	-6.0585	C53H60ClN3O16	1064.33	0.790467	49.9	73.9
L-Hexahydro-3-imino-1,2,4-oxadiazepine-3-carboxylic acid	1177.93	1709.31	1511.48	1366.3	1929.41	1110.85	1188.7	1006.1	1386.68	1018.36	1553.16	1261.56	1073.06	1230.43	1335.39	-6.5578	C5H9N3O3	180.038	0.790467	48.3	56.6
(6R,8Z)-6-Hydroxy-3-oxotetradecenoic acid	1415.6	2544.25	2841.58	2136.43	3381.12	653.153	764.168	854.346	1014.6	767.622	1807.27	1328.09	923.389	1529.48	1256.29	3.10503	C14H24O4	277.143	0.548017	40.5	11.8
3-Amino-3-(4-hydroxyphenyl)propanoate	1463.77	2128.19	1868.98	1477.52	1785.38	1003.15	961.056	949.843	1315.45	900.4	1459.78	1270.7	1085.1	1277.63	1358.71	5.87815	C9H11NO3	180.068	0.797617	40.6	10.9
4-Pyridoxic acid	599.837	550.061	411.114	373.686	725.774	206.546	269.286	241.717	261.455	221.664	438.871	466.014	363.399	404.789	512.459	6.8996	C8H9NO4	182.047	0.797617	48.8	55.7
3D-3,5/4-Trihydroxycyclohexane-1,2-dione	603.373	441.577	601.312	557.978	659.845	766.193	1360.2	1271	991.755	1609.5	1058.3	2076.42	613.365	661.66	623.591	13.4888	C6H8O5	205.038	0.797617	41.1	41.4
Acridonecarboxamide	7227.01	9160.27	10429.6	7107.36	12351.2	5350.45	6859.98	4899.17	8360	5073.79	7188.91	5712.71	6322.39	6249.02	7668.55	-4.75988	C14H10N2O2	283.071	0.804767	50.7	61.5
2,3-Dihydroxycarbamazepine	59057.1	85298.8	64852.3	55519.1	53933.3	129525	130908	124203	78837.8	117990	94272.5	83298.1	109956	87412	91513.3	-9.91782	C15H12N2O3	267.075	0.804767	45.2	39
Hydroxytanshinone	1413.47	2054.78	2100.37	1130.21	1364.31	1124.46	1169.46	996.725	1207.31	801.846	1168.3	1189.46	1068.5	1204.57	990.411	3.5526	C19H18O4	309.114	0.804767	44.8	44.8
a-L-Arabinofuranosyl-(1->2)-[a-D-mannopyranosyl-(1->6)]-D-mannose	1970.87	1549.13	1478.22	2357.56	2324.29	3004.95	2914.13	2890.91	2987.03	2443.24	3594.4	2617.96	2624.42	3038.97	2313.47	-9.5164	C17H30O15	473.147	0.804767	48.5	58
13-Dihydrocarminomycin	2189.32	2042.47	2262.94	2306.95	2790.13	3220.21	3370.62	3158.22	3024.35	2857.98	3355.14	3023.03	2898.48	2702.47	2751.42	8.00715	C26H29NO10	550.153	0.797617	40.1	54.8
4-Demethylsimmondsin 2'-(E)-ferulate	323.611	1113.71	541.217	687.671	908.951	1667.36	1784.12	1969.85	2167.42	3010.47	910.387	3291.65	1761.66	1317.38	858.851	6.49759	C25H31NO12	558.163	0.797617	43.4	50.3
Vulgaxanthin II	421.276	299.53	331.006	561.895	626.214	596.23	699.614	626.805	624.128	612.895	870.706	601.602	725.322	680.293	699.602	-12.201	C14H16N2O8	679.166	0.804767	40.2	49.1
4-oxo-Retinoic acid	3135.02	3341.65	3369.38	2564.58	3029.15	810.738	725.263	1094.41	1098.12	917.184	2662.96	1343.2	1223.82	1787.77	1681.14	22.8747	C20H26O3	313.188	0.548017	40.3	33.2
5-Formyl-5,6,7,8-tetrahydromethanopterin	3789.54	5703.68	4589.73	4322.1	4503.74	11766.1	12369.8	11719.2	7092.54	9744.5	7622.85	6406.18	10271.6	7488.14	7483.09	-19.7181	C31H45N6O17P	803.235	0.797617	48.8	71.4
Cyanidin 3-O-(2"-xylosyl-6"-(6"'-p-hydroxybenzoyl-glucosyl)-galactoside)	168.172	486.617	253.737	256.695	353.778	687.048	562.641	656.015	522.516	606.118	313.857	488.299	418.118	441.287	397.552	8.07663	C39H43O22+	908.23	0.804767	40.6	49.8
UDP-3-O-(3-hydroxytetradecanoyl)-D-glucosamine	249.567	215.328	176.992	304.864	417.491	1093.07	732.2	1169.4	461.879	785.097	319.206	985.361	277.389	331.668	236.687	7.95992	C29H51N3O18P2	812.245	0.811933	43.2	55.6
Quercetin 3-O-xylosyl-rutinoside	11.6461	65.3876	20.475	47.1386	46.4398	972.257	700.753	2456.94	198.407	1237.87	48.0621	1175.58	65.5629	134.43	1.59668e-09	22.0511	C32H38O20	763.187	0.826217	44.3	58.5
2-Furoate	21.2852	13.1084	12.2756	10.7143	2.72814	0.16253	0.349416	1.15632	0.24618	1.28979	1.23657	0.537358	0.00880699	5.55531	5.36265	-3.38703	C5H4O3	146.985	0.840517	40.4	11.3
D-Glucuronic acid 1-phosphate	431.81	363.122	778.627	781.476	680.742	134.956	260.524	280.321	320.559	293.169	330.267	258.641	440.081	503.726	372.656	1.95057	C6H11O10P	294.984	0.854817	41.6	14.4
(2S,3S,4R,5R)-5-(6-Aminopurin-9-yl)-N-cyclopropyl-3,4-dihydroxyoxolane-2-carboxamide	452.318	1033.22	505.398	405.147	817.373	1239.07	1137.24	1783.42	1564.1	1637.3	562.502	2479.32	854.008	666.498	863.551	0.755883	C13H16N6O4	341.098	0.854817	41	24.3
12alpha,13alpha-Dihydroxyfumitremorgin C	15.821	45.8428	38.6602	43.4157	33.0884	11.5534	12.4953	16.2518	23.7631	14.0817	20.941	20.6363	15.1261	12.2916	7.27331	-2.34468	C22H25N3O5	410.171	0.548017	44.2	34.8
Dopaquinone	84.9939	105.679	85.2716	150.797	195.111	127.728	139.23	125.036	128.283	156.745	152.154	172.902	163.123	170.089	154.518	-1.33375	C9H9NO4	240.051	0.890583	41.8	13.8
para-hydroxyrosiglitazone	33.3755	59.443	17.9824	63.5658	217.643	231.358	230.839	158.752	229.121	145.37	218.434	296.781	199.416	199.979	115.954	5.29945	C18H19N3O4S	418.11	0.954933	42	26.9
Nb-trans-p-Coumaroylserotonin glucoside	36.4105	377.323	38.6099	8.47155	92.6676	319.888	290.308	317.532	661.969	974.274	65.8922	559.522	229.916	111.686	56.5499	-1.79016	C25H28N2O8	519.153	0.954933	45.8	42.5
Gravacridonetriol glucoside	3.95402	2729.71	56.4431	2.34938	151.264	2050.49	1978.09	2349.9	4006.39	2761.26	272.913	3361.2	1537.4	813.616	65.8109	-4.81122	C25H29NO11	554.141	0.962083	46.1	41.2
PtdIns-(3,4)-P2 (1,2-dihexanoyl)	0.0389511	1979.72	1.59668e-09	6.03731	23.3028	927.007	1155.49	1349.95	1989.89	3037.64	89.921	2998.18	548.151	254.685	110.228	18.9199	C21H41O19P3	689.151	0.962083	40.9	32.8
Imazapyr	1249.86	1369.21	1199.43	952.078	1189.37	1840.09	1708.38	1700.24	1505.3	1506.59	1813.77	1338.65	1817.29	1478.83	1595.77	1.2686	C13H15N3O3	282.086	0.969217	57	89.8
alpha-1,5-L-Arabinotetraose	67.8317	5232.57	67.447	72.9591	93.5886	3732.81	2970.97	3936.53	6526.23	7939.25	219.42	11432.2	963.647	384.705	53.4594	2.01114	C20H34O17	591.179	0.969217	47.1	53.2
p-Hydroxybenzyldesulphoglucosinolate	1.59668e-09	976.879	1.59668e-09	11.5189	63.7507	915.86	1275.02	1306.3	1919.05	1715.69	20.3498	1750.91	933.852	470.004	11.599	-19.604	C14H19NO7S	735.161	0.969217	45.8	68.1
Theaflavic acid	29.5702	19.0493	38.9223	33.2642	39.6017	53.7888	41.0224	46.033	51.4406	88.9979	31.4104	67.6684	42.1462	38.5413	38.6809	-1.31135	C21H16O10	463.043	0.548017	40.1	7.11
alpha-D-GalpNAc-(1->3)-[alpha-L-Fucp-(1->2)]-D-Galp	120.23	409.657	165.75	176.141	177.327	1066.57	950.229	913.36	605.166	806.674	492.407	650.577	744.562	549.041	501.144	-17.8861	C20H35NO15	550.166	0.983533	48.7	65.9
5-Hydroxy-2-(4-methoxyphenyl)-8-(3-methylbut-2-enyl)-7-[3,4,5-trihydroxy-6-(hydroxymethyl)oxan-2-yl]oxy-3-(3,4,5-trihydroxy-6-methyloxan-2-yl)oxychromen-4-one	1.59668e-09	6226.88	65.6142	0.798152	80.5898	7174.02	6640.71	6854.35	6995.44	8230.12	25.396	7924.41	3783.36	1614.43	131.069	-5.64146	C33H40O15	697.208	0.976383	42.9	29.9
1-Methylhypoxanthine	66.0614	77.8083	57.9666	40.2824	55.5533	111.024	112.657	102.123	86.9894	85.3698	88.0995	73.2745	101.785	86.983	80.4331	15.681	C6H6N4O	149.049	0.990683	45.1	80.7
Inosine	58912.8	120301	78089.7	72674.4	77277.5	201988	194302	192909	130105	173925	114346	132699	164033	132826	116043	4.87464	C10H12N4O5	267.075	0.990683	56.4	88.3
Salviaflaside methyl ester	106.702	577.094	169.553	221.363	275.82	1592.59	1448.55	1261.95	837.144	1245.59	473.74	1048.66	979.596	629.489	487.061	15.5828	C25H28O13	557.136	0.990683	44.2	41.7
Aurantricholide B	44.165	193.061	95.3034	122.826	134.25	375.343	421.641	327.861	226.844	326.931	176.19	246.182	295.022	220.413	152.705	-4.76694	C17H10O6	679.106	0.990683	43.8	42.3
Cefpimizole	24.0845	156.748	73.5881	151.969	53.6508	313.053	164.207	371.648	170.662	624.125	256.307	235.674	378.916	397.063	269.554	3.18483	C28H26N6O10S2	705.087	0.990683	44.8	34.9
Creatinine	57.4165	91.7155	52.919	34.5097	50.6256	87.9404	83.686	107.661	63.6237	84.9986	85.1316	65.6264	98.9193	92.0878	61.6724	-48.8733	C4H7N3O	134.028	0.997833	40.9	47.4
Orotidine 5'-phosphate	107.275	160.866	144.568	112.614	144.618	218.276	241.073	222.795	193.991	198.371	206.449	160.189	217.299	157.228	200.137	-17.8083	C10H13N2O11P	402.989	0.997833	40.2	22.4
UDP-2,6-dideoxy-2-acetamidino-beta-L-galactose	372.786	1341.3	602.216	631.938	660.088	2700.87	3253.31	2501.11	1455.45	2204.43	1225.6	1527.75	1998.59	1562.46	1295.83	-34.718	C17H28N4O15P2	589.075	0.997833	50.6	90.2
1-(2-Hydroxyethyl-2-hydroxymethyl)-5-nitro-imidazole	18.3466	286.259	146.523	260.96	531.736	658.287	509.392	521.318	685.95	427.202	194.044	463.422	536.609	506.4	416.178	-5.87193	C6H9N3O4	373.109	1.01928	44.5	36.1
UDP-N-acetyl-2-amino-2-deoxy-D-glucuronate	162.64	316.095	196.788	207.472	304.913	492.644	579.698	618.74	501.774	331.175	424.53	272.644	441.135	404.648	339.666	33.4707	C17H25N3O18P2	620.074	1.01928	47.2	70.3
(R)-Equol	366.584	464.152	390.21	479.024	569.238	288.094	316.992	327.395	458.807	281.025	224.288	383.591	379.589	509.975	317.511	-9.53574	C15H14O3	241.085	1.03287	44.8	49.9
Abscisate	946.619	1428.08	1881.23	1073.98	1459.53	232.477	251.822	590.758	389.671	689.611	799.279	882.625	754.008	761.852	776.527	3.96229	C15H20O4	527.267	0.548017	46.4	60.4
2-Pyrroloylglycine	38.2814	32.3696	55.0029	47.4358	105.797	7.8737	20.1829	8.7887	24.4018	22.7132	23.144	20.3447	35.129	25.5245	29.0401	5.14689	C7H8N2O3	167.047	1.14013	44.7	33.5
Neocuscutoside C	1.59668e-09	19.0542	1.59668e-09	26.9584	1.59668e-09	271.867	84.7038	198.373	131.15	207.963	37.036	488.851	0.10202	35.2146	1.59668e-09	-27.5012	C32H38O17	715.166	1.14013	44.3	53
Mimosine	1.59668e-09	40.5596	8.61882	17.4966	28.5762	123.778	93.1141	131.071	158.168	160.736	60.1317	319.118	38.9223	55.2124	21.9942	-4.45064	C8H10N2O4	455.14	1.15443	43.8	31.5
Enterolactone 3'-glucuronide	962.665	1376.73	993.706	2406.14	2333.31	3142.15	2475.22	2735.83	2620.96	2363.96	3011.34	2436.27	2581.31	2845.82	1559.85	0.994393	C24H26O10	473.146	1.15443	41.5	15.7
(2S,3S,4S,5R)-3,4,5-Trihydroxy-6-(5-methyl-2-propan-2-ylphenoxy)oxane-2-carboxylic acid	2256.8	3656.66	2932.92	3612.45	2900.9	1821.83	1663.02	1495.14	2014.26	1205.08	3163.04	1410.76	1854.73	2511.94	2274.96	7.70956	C16H22O7	361.108	1.16873	43.1	28.8
cis-N-((4-Cyano-2-(trifluoromethyl)phenyl)methyl)-3-((4-methyl-6-(methylamino)-1,3,5-triazin-2-yl)amino)cyclohexanecarboxamide	407.307	904.554	663.145	923.458	502.632	422.401	242.622	251.368	337.715	197.626	591.711	249.044	340.012	520.098	324.012	8.21307	C21H24F3N7O	446.196	1.16873	40.5	17.6
Deoxyinosine	802.689	1007.87	802.283	747.146	761.104	343.794	306.852	332.741	889.586	224.704	738.034	686.233	244.343	613.076	517.233	8.35376	C10H12N4O4	251.081	1.17588	45.2	47.9
Streptomycin	1.59668e-09	11.1653	0.000811161	0.00551514	1.59668e-09	3682.86	2451.68	3809.09	1887.18	2551.51	1.59668e-09	5317.88	1.59668e-09	1.59668e-09	1.59668e-09	21.5426	C21H39N7O12	616.248	1.19018	45.8	56.1
3,5-Dihydroxyphenylglycine	421	590.065	372.027	281.347	679.921	111.582	141.032	162.206	154.541	127.305	226.194	378.809	269.409	393.465	361.872	11.9218	C8H9NO4	182.048	1.19732	49.7	64.2
6''-O-Acetylglycitin	31.2551	306.863	88.6132	294.017	463.489	461.252	505.869	476.609	651.763	369.419	464.14	546.838	303.862	352.085	244.915	-11.3493	C24H24O11	509.101	1.20448	47.1	56.9
Daunorubicin	1994.47	3846.17	3055.56	3855.39	2130.47	1712.31	1194.38	1366.99	1692.09	1155.07	2774.44	1551.13	1606.62	2498.22	1798.07	-7.93876	C27H29NO10	548.15	1.31173	49	58.9
5-(2'-Formylethyl)-4,6-dihydroxypicolinate	292.364	523.118	450.504	1808.93	2089.37	2139	2101.29	2308.36	2710.19	2115.47	2027.95	3148.87	1867.93	2101.41	1578.79	43.5684	C9H9NO5	232.032	1.34033	42.2	48.2
3'-demethyletoposide	75.6735	66.0677	46.7009	128.969	166.543	275.771	333.563	189.022	225.594	504.646	189.457	238.217	249.545	237.179	97.966	-4.2955	C28H30O13	595.141	1.34033	45.9	37.4
2-Methyl-3-(2-methylphenyl)pyrido[2,3-d]pyrimidin-4-one	429.017	657.987	598.872	537.292	569.828	204.591	178.107	207.01	400.365	198.54	425.651	252.959	280.899	373.049	370.617	8.51918	C15H13N3O	296.106	1.35463	42.7	31
Amoxicilloyl	16.8939	15.6893	16.9554	99.9602	138.772	236.81	273.121	211.768	182.185	116.98	214.322	261.893	107.586	123.508	73.8963	-3.43131	C17H23N3O5S	402.109	1.35463	41.8	21.8
2',3'-Cyclic CMP	64.2974	77.875	18.7792	53.6247	44.2797	150.112	94.9578	146.088	177.49	152.711	131.491	111.016	108.406	65.6433	73.0188	-9.43054	C9H12N3O7P	326.013	1.36822	46.4	46.2
Pyridoxamine	452.608	273.979	760.109	55.8773	463.504	37.54	30.3946	37.4272	139.305	1.59668e-09	82.4546	24.9614	79.3643	69.9347	504.858	-6.3491	C8H12N2O2	203.058	1.37537	40.4	18.4
Medicarpin 3-O-(6'-malonylglucoside)	1.59668e-09	7.16555	1.59668e-09	35.3766	57.4171	363.072	202.607	297.668	178.008	233.414	171.677	235.473	117.252	69.1733	40.6924	-5.57931	C25H26O12	539.114	1.40397	45.8	44.1
S-Lactoylglutathione	1.59668e-09	20.0792	6.01671	63.0213	79.486	108.202	111.657	88.0816	233.709	69.5455	93.3573	187.761	118.535	104.676	79.0236	-12.6748	C13H21N3O8S	378.093	1.43257	41.8	30.3
Argipressin (4-9)	1.59668e-09	0.0070031	0.796677	1.59668e-09	1.59668e-09	2740.42	1714.16	3484.22	97.6031	1404.75	0.66968	1862.46	1.59668e-09	1.59668e-09	1.59668e-09	-8.05577	C28H49N13O10S2	812.285	1.63277	40.2	24.6
2-Hydroxy-cis-hex-2,4-dienoate	1192.51	1143.34	1183.89	505.731	1018.49	528.599	525.047	445.357	786.262	203.562	805.813	559.298	429.001	508.009	891.098	18.297	C6H8O3	127.042	1.66137	41.3	34.6
3-Dehydroshikimic acid	684.588	640.38	692.679	279.024	467.459	332.744	311.637	261.829	467.233	118.364	480.439	320.546	251.893	272.475	444.42	9.55402	C7H8O5	171.032	1.6685	40.5	17.4
xi-2,3-Dihydro-3-methylfuran	179.704	162.342	152.574	61.8727	117.567	76.6356	74.5625	58.4223	104.676	20.3503	114.808	73.3179	49.9592	55.4796	114.899	24.3976	C5H8O	83.0523	1.6685	44	48.3
2-Amino-4,5-dihydroxy-6-oxo-7-(phosphooxy)heptanoate	2142.4	2071	2241.17	1988.59	1820.44	1358.92	1439.79	1332.35	1241.92	1535.88	1990.22	1370.08	1423.36	1404.28	1419.09	-30.721	C7H14NO9P	308.006	1.68282	40.9	52.1
Beta-Alanine	1752.61	2205.03	2494.19	1789.46	2117.5	1575.17	1616.01	1595.47	1403.43	1237.15	2057.98	1554.94	1587.88	1732.07	1365.76	22.7014	C3H7NO2	88.0424	1.67567	46.4	54.6
1-Deoxy-1-morpholino-D-fructose	125.572	145.684	154.588	157.038	124.57	75.5045	79.2392	70.276	100.755	152.637	136.221	177.298	85.081	104.226	62.0267	1.43229	C10H19NO6	284.091	1.68997	42.4	15.5
Met-Gln-Cys-Asn-Ser	358.142	665.105	705.076	923.423	867.304	465.743	401.901	459.263	469.617	369.876	732.183	436.448	573.971	630.625	525.263	22.7359	C20H35N7O9S2	602.182	1.68997	42.2	41.6
trans-Cinnamic acid	3506.85	5616.65	4630.61	5212.27	5003.86	3263.26	2888.92	2824.96	3574.1	3015.8	4799.99	3699.66	3669.15	3920.65	3780.46	13.5926	C9H8O2	147.047	1.70355	40	16.5
D-Glucosaminate-6-phosphate	3157.08	3394.19	3241.18	3333.4	3143.46	2404.19	2448.01	2237.75	2314.05	2301.09	3394.01	2436.55	2515.01	2452.75	2539.34	-23.9634	C6H14NO9P	310.003	1.70355	42.2	41.3
2,5-Dibenzyl-3-hydroxy-6-methoxypyrazine	69.2659	101.417	97.3896	125.586	105.832	58.0576	37.2006	35.6601	64.4233	46.376	100.393	51.1885	68.6065	85.4584	54.9006	-1.08779	C19H18N2O2	351.135	1.70355	40.5	9.6
(6S)-6,7-Dihydro-2-nitro-6-[[4-(trifluoromethoxy)phenyl]methoxy]-5H-imidazo[2,1-b][1,3]oxazine	9.9609	59.9317	38.1228	64.1108	49.3486	80.6493	63.4186	48.8638	88.2712	81.7035	52.6093	93.5913	49.8954	80.6705	52.902	-5.38347	C14H12F3N3O5	380.046	1.70355	41.4	18.5
Isolindleyin	1.59668e-09	1.59668e-09	1.59668e-09	4.45385	19.8013	5.70794	9.65727	1.73599	2.67183	1.59668e-09	21.1701	3.16011	10.4308	12.4394	20.447	-6.96035	C23H26O11	499.119	1.70355	42.1	26.7
Esorubicin	2166.87	3135.21	2642.06	3022.3	2227.16	1274.94	1058.62	1000.75	1478.69	1054.77	2336.52	1220.75	1445.5	1794.92	1580.56	-9.81879	C27H29NO10	548.149	1.70355	44.2	41.4
Austinol	12.6432	18.259	27.3003	6.10267	9.0845	138.881	74.5936	169.555	84.8734	87.3841	16.4091	234.941	22.391	1.59668e-09	23.8823	12.9644	C25H30O8	961.398	0.548017	42.4	39.2
Pirarubicinol	1.59668e-09	11.59	1.59668e-09	1.59668e-09	1.59668e-09	3152.65	2089.11	3038.19	1628.49	2124.92	0.7647	4204.03	0.276888	0.778472	0.00763821	15.4867	C32H39NO12	650.232	1.7107	40.4	27.6
dTDP-3-amino-2,3,6-trideoxy-C-methyl-D-erythro-hexopyranos-4-ulose	12.0189	46.1089	46.7027	36.8922	160.066	131.026	224.547	385.756	608.889	772.53	58.1469	497.964	159.165	181.402	89.3456	4.60325	C17H27N3O13P2	542.097	1.7393	44.4	51.5
Sagecoumarin	300.789	332.197	331.392	728.607	1102.91	903.519	1198.4	825.014	1481.89	955.995	1605.13	631.653	1421.76	1810.05	1416.03	-6.89135	C27H20O12	535.085	1.7679	41.7	23.1
N-((R)-Pantothenoyl)-L-cysteine	397.876	632.498	812.022	418.962	548.127	1100.76	1007.83	1224.12	834.856	719.043	344.983	1321.86	404.858	431.968	367.82	7.58301	C12H22N2O6S	343.097	1.81797	41.7	24.9
Arginylserine	651.257	2180.49	1980.36	1388.34	1734.06	434.223	424.377	498.44	684.895	547.273	724.357	696.593	627.074	918.356	759.965	8.39113	C9H19N5O4	296.115	1.83227	43.1	27.7
6-Amino-6-deoxyfutalosine	11.2578	11.5163	17.3531	964.741	1126.43	1667.75	1242.48	1478.75	1595.83	1315.33	1412.9	1327.85	976.089	1019.06	976.359	41.3246	C19H19N5O6	434.125	1.83227	40.5	41.8
3-Hydroxy-4,6-heptadiyne-1-yl 1-glucoside	10.2246	5.00012	9.86148	35.3251	84.0706	299.071	227.206	353.597	440.773	289.266	114.459	277.885	135.459	174.283	82.7013	3.45499	C13H18O7	307.081	1.8394	49.8	65.3
Fagomine	1150.59	1267.07	1577.09	1022.95	1411.64	986.909	1096.27	1110.77	977.669	762.126	1299.56	1014.35	1052.16	949.356	928.585	14.7939	C6H13NO3	146.084	1.8823	50.5	71.2
L-Alanine	2401.47	2712.09	3189.18	2111.39	2898.47	2100.92	2318.77	2302.66	2032.88	1564.11	2689.25	2165.04	2111.14	2032.19	1923.22	22.3768	C3H7NO2	88.0424	1.8823	47.2	58.5
Lobucavir	516.286	714.102	642.753	554.981	604.977	267.127	338.81	281.946	653.182	234.72	507.553	278.346	263.537	358.054	425.061	3.40736	C11H15N5O3	310.117	1.8966	40.3	18.3
Ibafloxacin	12.9624	1.59668e-09	1.59668e-09	6.06937	7.93243	76.7362	34.7084	50.3727	60.2162	6.46074	37.7609	20.727	16.911	43.0912	7.37205	3.32044	C15H14FNO3	549.186	1.90377	41.1	12.5
Malvidin 3-rutinoside	1.59668e-09	276.916	1.59668e-09	3.97466	46.6149	28075.8	21569.2	28499.2	11914.2	20435.7	89.5982	34325.5	296.243	90.5006	14.3839	2.48764	C29H35O16+	684.192	1.97527	42.1	37.7
L-xylo-Hexulonolactone	33793.5	30392.5	31769.1	26283.7	31064.1	27194.4	27771	27195.7	26487.9	26904.2	32675.8	28217.1	27159.8	25630.1	28631.9	-36.1531	C6H8O6	220.992	10.0168	41.4	43.3
dehydroascorbate (bicyclic form)	12975.1	11780.4	12333.3	10187.4	11788.6	10388.3	10657.6	10514.6	10279.5	10172.8	12444.9	10934	10589.5	9981.18	10923.9	-0.436649	C6H8O7	213.002	10.024	44	25.1
Polymyxin B nonapeptide	600.935	445.453	440.692	305.417	535.97	369.463	355.387	340.407	321.623	559.673	469.764	451.378	656.459	523.038	583.452	1.82436	C43H74N14O11	1007.57	10.0526	44.5	30.9
Myrcenol	429.484	395.224	411.142	353.864	133.964	128.016	124.818	106.247	132.764	228.353	151.927	167.997	184.763	375.593	569.623	8.20409	C10H18O	307.267	10.1019	52.8	80
D-Ornithine monohydrochloride	1427.95	1519.99	1304.64	1233.4	1240.06	696.539	721.423	671.952	731.95	657.691	1209.71	843.782	758.181	884.756	862.395	17.1366	C5H12N2O2	131.085	0.555167	56.1	89
PE(P-18:0/20:5(5Z,8Z,11Z,14Z,16E)-OH(18R))	482.449	180.563	404.665	267.819	90.1289	548.779	15177.6	585.13	16673.4	63.9598	63874.8	59873.5	61106.6	90810.1	15401.8	6.60916	C43H76NO8P	786.511	10.4373	45.6	46.3
5beta-Cyprinolsulfate	7117.42	9021.51	7058.28	3508.2	4569.92	2240.65	2776.82	3765.39	3810.21	4715.46	2106.96	2404.84	2684.02	3882.58	4564.01	-47.6955	C27H48O8S	577.28	10.5231	40.9	65.8
5-Hydroxy-2,4-dimethylthiophen-3-one	5889.2	5135.26	5409.23	4445.87	5311.22	4641.61	4644.07	4592.16	4587.8	4485.65	5687.88	4835.01	4530.41	4558.49	4999.36	5.81096	C6H8O2S	179	10.5302	41.9	21
2-Hydroxyparaconate	1707.77	1481.85	1621.14	1342.1	1559.71	1379.01	1387.3	1376.83	1369.49	1319.34	1710.28	1470.65	1363.32	1387.82	1481.8	19.1531	C5H6O5	166.999	10.5302	40.6	24.5
7-[3-(4-Acetyl-3-hydroxy-2-propylphenoxy)-2-hydroxypropoxy]-4-oxo-8-propylchromene-2-carboxylic acid	185.029	147.725	163.295	70.8043	93.6478	59.3663	48.2808	48.2772	91.689	46.2847	169.964	32.3113	83.2168	142.102	134.498	11.2252	C27H30O9	519.169	10.5302	41	26.9
4-Amino-1,2,4-triazole	4968.7	3940.78	4588.01	4063.81	4599.1	2050.99	1750.31	2237.82	2369.87	2589.14	4098.16	2891.71	2544.37	2849.35	3288.17	12.67	C2H4N4	213.088	0.555167	41.3	25.3
(2S,2'S)-Pyrosaccharopine	95.3691	237.494	126.69	115.503	178.376	216.31	335.216	173.836	264.914	279.241	212.215	247.435	177.31	138.28	260.853	-21.1944	C11H18N2O5	293.086	0.562317	42.5	36.7
Biotin sulfone	489.397	367.492	497.86	416.478	148.096	152.19	208.185	271.53	253.715	97.7675	505.962	301.611	350.742	296.85	73.0843	-5.43116	C10H16N2O5S	297.051	0.562317	40.3	17.3
Antheraxanthin	86.1361	98.9806	102.262	18.2546	7.70479	635.397	576.591	441.815	709.983	504.356	525.648	1101.6	77.1925	618.574	2010.82	18.8546	C40H56O3	605.409	10.8513	42.5	43.8
Notoginsenoside T1	10.9459	1.59668e-09	1.59668e-09	1.59668e-09	1.59668e-09	76.3845	62.7983	18.8651	136.827	63.9153	47.7254	156.944	1.59668e-09	127.867	1261.41	6.43908	C36H60O10	673.398	10.8584	41.9	45.5
PE(18:1(11Z)/20:3(5Z,8Z,11Z))	497.323	115.679	382.67	63.4139	2.80687	314.159	1775.79	204.202	673.733	1.65736	4477.38	4946.18	2837.44	2742.71	89.7507	4.54138	C43H78NO8P	788.525	11.108	43	35.2
Mytilin A	1903.73	2777.15	2611.3	1647.09	1425.93	451.884	433.438	280.688	950.895	253.641	1213.23	364.992	644.192	992.678	1065.13	5.51074	C13H20N2O8	331.117	0.555167	42.2	23.9
(Z)-7-[(1R,2R,3R,5S)-2-(1,2-Dihydroxy-3-oxooctyl)-3,5-dihydroxycyclopentyl]hept-5-enoic acid	119.57	212.783	176.34	145.039	167.512	98.7409	116.118	101.736	129.99	107.634	166.541	157.487	134.86	112.492	159.433	-4.49025	C20H34O7	407.203	0.555167	41.4	20.8
Isoline	72.5845	209.773	148.273	106.33	100.715	78.2811	101.348	53.1344	109.53	76.1488	133.506	95.5648	114.584	104.772	112.835	-1.91783	C20H29NO7	416.168	0.555167	43.2	25.4
Cynisin	96.3293	111.243	111.942	85.0742	128.312	28.7374	63.6024	28.4105	8.02333	33.771	85.4617	40.3304	62.5566	46.9924	90.2635	2.51908	C20H26O7	423.167	0.555167	40	7.89
Pyridinoline	351.053	245.466	306.235	311.116	286.122	76.4436	51.6838	81.1753	99.3904	121.203	239.545	138.476	114.949	133.979	197.24	-6.58537	C18H28N4O8	449.163	0.555167	43.4	33.3
Tetracycline	579.033	430.625	495.537	498.167	576.763	154.869	139.55	169.944	241.029	266.162	428.55	284.383	230.709	315.804	300.798	-14.1773	C22H24N2O8	465.122	0.555167	44.4	52.5
Gravacridonediol glucoside	6.83766	919.632	11.4948	137.404	268.233	4396.03	3847.99	4520.65	6007.09	6597.7	401.898	10919.4	1038.72	756.826	156.358	-3.31087	C25H29NO10	524.152	2.01817	41	15.9
Benzo[a]pyrene-7,8-diol	260.022	306.575	307.266	319.399	468.455	490.949	498.421	545.997	573.04	436.667	504.929	443.952	371.782	406.02	332.006	-5.53988	C20H14O2	307.072	2.0389	42.7	46.7
13E-Tetranor-16-carboxy-LTE4	17.995	12.7999	13.3597	1250.9	1537.89	1799.29	1501.53	1768.53	1939.01	1466.66	1809.74	1584.65	1356.21	1256.52	1288.76	1.09824	C19H27NO7S	434.126	2.0389	48.5	47.3
Malvidin 3-rhamnoside	29.4433	1637.95	67.4663	146.887	313.927	7692.7	6820.69	8104.22	10529.8	11925.3	276.97	19539.2	1468.24	1018.43	245.082	3.10537	C23H25O11+	522.139	2.04607	46.3	41.5
Ichangic acid 17-beta-D-glucopyranoside	1.59668e-09	1.59668e-09	1.59668e-09	1.59668e-09	1.59668e-09	878.617	704.748	1533.47	910.637	687.752	22.2968	1361.16	1.59668e-09	1.59668e-09	23.809	-7.79507	C32H44O15	689.237	2.05322	44.5	45.7
Bosentan	1.59668e-09	2.20776	1.59668e-09	42.132	192.538	327.662	209.843	442.564	452.396	311.575	119.976	337.9	193.724	176.461	105.143	-9.30536	C27H29N5O6S	596.177	2.06035	44.1	42.9
Streptozocin	195.946	311.35	250.629	128.689	138.173	93.2912	114.109	76.6278	183.121	59.7619	183.94	73.3541	95.4423	143.657	105.567	2.70202	C8H15N3O7	310.09	2.08895	45.7	37.9
Alpha-Tetrasaccharide	1.59668e-09	472.403	109.498	113.052	1000.84	734.607	708.308	838.663	1906.74	2119.44	35.0494	1933.03	832.115	1169.17	439.253	-1.39614	C26H45NO20	726.222	2.13185	46.1	49.2
CMP-pseudaminic acid	1.92334	297.656	2.45243	17.4119	90.1232	30829.9	24593.5	34482	14821.3	22872.8	117.068	39385.9	229.551	126.384	29.1408	23.8876	C22H34N5O15P	684.192	2.13902	41.6	55
Schizotenuin F	92.7012	200.736	189.115	259.315	377.234	99.0667	109.957	65.5686	164.867	11.8448	273.672	12.9809	161.074	202.18	266.959	3.23534	C28H24O12	551.121	2.14615	41.7	27.1
Catechin 3',5-diglucoside	25.289	8.00067	4.00595	46.4489	253.608	353.756	312.03	341.431	423.552	446.241	59.9464	352.125	111.505	92.7504	76.6133	5.44428	C27H34O16	649.157	2.15332	47.1	52.8
5-(5-Phospho-D-ribosylaminoformimino)-1-(5-phosphoribosyl)-imidazole-4-carboxamide	1.59668e-09	21.5001	2.21733	43.1942	91.7911	228.066	292.403	329.745	430.281	427.001	156.832	552.747	43.8888	103.284	65.2816	-15.7804	C15H25N5O15P2	576.066	2.17477	40.1	34
Diosmetin 7-O-beta-D-glucuronopyranoside	805.932	559.956	683.516	560.089	452.408	255.931	196.251	176.757	239.198	161.333	601.754	122.318	254.261	333.82	331.471	0.158522	C22H20O12	497.07	2.18192	44.4	26.8
CMP-3-deoxy-D-manno-octulosonate	7.05129	1.59668e-09	26.9533	165.97	223.669	215.489	198.322	416.591	528.277	359.709	254.369	476.106	100.805	147.746	98.0044	3.36484	C17H26N3O15P	578.081	2.18192	48	58.8
Naloxone-3-glucuronide	17.449	1030.51	28.5223	132.932	263.228	4956.64	4706.24	5510.75	7250.6	7595.41	178.53	13149.5	1205.37	831.165	189.474	-6.89013	C25H29NO10	524.15	2.18907	42.8	27.7
4-Hydroxy-L-threonine	210.999	154.757	207.917	267.541	288.301	299.281	369.436	355.847	342.904	423.712	396.731	301.03	343.012	275.444	297.539	22.8964	C4H9NO4	134.049	2.19622	41.6	56.4
Pyridine N-oxide glucuronide	258.859	201.537	156.987	236.524	344.589	370.623	324.99	337.545	420.291	309.629	454.687	291.446	251.695	254.498	265.218	0.605046	C11H14NO7+	307.047	2.20337	41.1	20
Methyl salicylate O-[rhamnosyl-(1->6)-glucoside]	85.0779	142.9	103.028	274.34	234.967	378.586	324.18	304.789	268.591	496.976	397.967	218.954	333.887	398.284	237.001	-9.60666	C20H28O12	495.123	2.20337	48.1	55.8
2-Ethyl-2,5-dihydro-4,5-dimethylthiazole	339.204	442.459	409.704	426.402	412.135	216.231	182.504	193.471	267.854	181.081	379.21	222.14	233.413	301.764	277.538	-6.95282	C7H13NS	142.069	2.21052	42.8	28.5
Tryptamine	577.036	795.978	694.486	743.095	666.792	352.505	331.381	321.709	456.555	324.44	635.113	405.688	437.441	534.663	506.117	14.8115	C10H12N2	159.095	2.21052	44	38.8
L-Tryptophan	28714	36289.9	33438	35161.3	30933.2	17069.7	15475.8	15553.2	20680.2	15830.8	29565.5	18834.2	20101.3	23612.3	23009.4	8.0763	C11H12N2O2	203.084	2.21052	42.3	21.8
Bisdethiobis(methylthio)gliotoxin	6279.09	5158.24	6543.22	3346.66	4739.57	5726.94	7245.15	6076.94	5347.55	4106.43	4717.56	3689.57	4113.43	3866.85	3796.46	-2.90058	C15H20N2O4S2	377.06	2.21052	45.4	41.3
Eupatilin	2295.59	1847.35	2314.69	1218.26	1743.29	2018.74	2631.66	2059.16	1855.2	1372.87	1712.98	1193.36	1447.92	1334.32	1367.86	-3.76405	C18H16O7	379.058	2.21052	43.1	25.2
AG 2034	1209.48	1254.07	1308.92	952.285	958.134	662.63	659.007	567.598	710.777	571.449	1061.32	520.669	612.493	750.113	792.965	-30.3882	C18H21N5O6S2	502.049	2.21052	46.2	76
N-Trifluoroacetyladriamycin	2983.73	3422.14	3491.72	2753.19	2271.68	1055.52	890.703	801.695	1138.34	809.803	2597.59	794.179	1191.02	1644.25	1542.45	-1.31943	C29H28F3NO12	660.13	2.21052	40.1	35.1
UDP-3-O-(3-hydroxytetradecanoyl)-N-acetylglucosamine	1022.08	1180.28	582.493	806.384	156.486	86.8723	28.3505	1.59668e-09	115.605	1.59668e-09	239.701	1.59668e-09	1.59668e-09	1.59668e-09	1.59668e-09	26.6642	C31H53N3O19P2	868.266	2.21052	45.9	65.4
CDP-N-methylethanolamine	2.95284	142.906	121.536	116.947	203.989	212.604	228.548	223.391	325.118	320.441	131.79	293.227	238.073	253.014	239.171	-0.233473	C12H21N4O11P2-	458.061	2.22482	40.8	20
pelargonidin-3-O-beta-D-glucoside	199.709	95.7589	128.05	171.604	55.0745	4.57625	1.59668e-09	32.4778	1.59668e-09	1.59668e-09	120.041	20.9803	1.59668e-09	1.59668e-09	22.6408	10.4745	C21H20O10	863.213	2.21767	40.6	45
8-[(Aminomethyl)sulfanyl]-6-sulfanyloctanoic acid	2176.43	7469.41	5860.4	3858.95	6297.42	8031.83	8213.37	7855.83	9446.85	9785.03	3756.4	11350.7	6789.3	7046.96	6288.73	-3.81184	C9H19NO2S2	272.054	2.23197	46.9	43.4
2',3'-Didehydro-2',3'-dideoxyguanosine	5423.24	21243.9	15749.1	9864.73	16413.8	21277.4	21689.6	20751.5	24703.5	26314.3	8784.85	30659.1	18271.8	18493.2	16614.8	-20.3328	C10H11N5O3	270.056	2.23197	44.7	46.8
4-Hydroxyfenbendazole	2036.89	24063.5	16798.7	13566.8	22032.4	31133.7	30336.4	31095.9	38034.7	39774.9	11319.2	44413.2	28129.1	27404.9	23576.2	7.56729	C15H13N3O3S	360.087	2.23197	43.1	32.1
Cefadroxil	605.842	7500.83	5199.89	4410.26	7102.8	10076.1	9781.37	10059.5	12331.7	12905.1	3729.3	14413.6	9059.45	8731.52	7599.99	9.49733	C16H17N3O5S	362.085	2.23197	45.1	42.7
(4S)-4-Amino-1,3-dioxohexane-1,2,6-tricarboxylic acid	55.5159	150.69	140.304	108.469	185.621	219.626	225.224	224.109	281.551	258.399	113.927	264.696	190.73	209.376	171.479	1.10315	C9H11NO8	581.111	2.25342	42.4	19.8
Adrenochrome	43064.5	37458.5	40536.4	32938.1	36727.4	30131	30697.4	30953.8	32599.3	33433.2	37621.3	32153	32690.9	30211.3	34365.2	-7.5377	C9H9NO3	200.032	2.28203	45.4	37.1
Coumarin	17183.5	14266.7	15179	13076.9	14625.1	12040.7	12201.3	11764.1	12720.8	12762.5	15945.7	12236.3	12336.7	11827.7	13686.7	11.4324	C9H6O2	181.008	2.28203	41	18.9
GTP	57.2173	26.8661	57.2091	37.9783	25.1092	13.4873	24.2268	17.8686	6.96729	12.6969	44.2732	1.59668e-09	7.32658	4.5697	18.7063	-46.737	C10H16N5O14P3	521.959	2.28203	40.5	53.8
Degalloyltheaflavonin	347.401	165.593	208.65	179.707	189.96	127.522	125.248	107.734	123.749	133.09	259.101	115.196	149.929	126.058	167.02	-5.18783	C36H32O20	819.114	2.28203	41.5	25.6
Salsolinol 1-carboxylate	133.931	134.78	141.428	129.979	158.369	47.8093	47.4632	72.0999	112.976	49.8859	112.976	55.7725	81.1687	99.3006	106.977	10.9986	C11H13NO4	222.08	2.28917	46	47.8
7-beta-D-Glucopyranosyloxybutylidenephthalide	1316.21	1481.91	1770.21	1431.77	1862.24	585.3	512.956	599.376	1352.88	381.16	1534.39	643.93	889.392	1243.54	1376.43	-2.81759	C18H22O8	411.129	2.30348	40.1	8.02
2'-Deoxy-5-hydroxymethylcytidine-5'-triphosphate	761.609	581.332	606.585	515.557	561.541	405.365	403.32	403.484	372.95	413.99	557.271	374.843	360.737	374.89	515.435	5.79756	C10H18N3O14P3	495.996	2.30348	44.3	42.2
Prunasin	12041.6	17071.6	17972.6	6282.36	8874.87	3955.33	4245.07	4230.36	4795.77	4486.86	5955.74	5954.25	4235.41	4556.13	4881.07	6.16203	C14H17NO6	330.077	2.31062	41.9	23.9
Dhurrin	4361.02	6223.11	6565.94	3114.16	3941.41	1888.68	1943.18	2039.42	2226.61	2149.95	2726.55	2522.89	2099.09	2333.52	2464.27	-7.43212	C14H17NO7	332.073	2.31062	41	29
P1,P4-Bis(5'-uridyl) tetraphosphate	13.8833	78.2319	78.2385	5.60262	102.629	131.608	101.566	134.375	128.806	36.5629	10.9629	33.7447	71.8642	45.1452	61.8036	11.3279	C18H26N4O23P4	824.972	0.555167	40.9	28.6
Glycerol glutamate	187.006	194.415	239.045	292.523	371.87	230.245	284.061	234.388	305.874	216.875	397.164	260.286	318.413	324.556	348.737	-12.706	C8H13NO7	256.041	2.33208	40	23.6
Porfiromycin	157.493	223.572	197.076	130.374	111.012	92.9276	100.066	47.4252	81.6697	53.1403	140.073	74.1614	81.5276	37.1055	52.6475	-19.5099	C16H20N4O5	393.135	2.33208	46.9	57.2
Isopeonidin 3-rutinoside	1.59668e-09	1.59668e-09	1.59668e-09	245.801	925.64	811.356	1108.29	1194.97	2166.29	1133.87	223.825	1028.11	405.681	432.045	209.468	3.12187	C28H33O15+	608.177	2.38857	45.1	39.8
Hordatine B glucoside	508.85	961.543	1076.95	848.085	1408.59	291.801	266.366	251.874	716.755	225.352	860.015	399.581	493.338	752.65	866.861	-6.83475	C35H50N8O10	777.329	2.38857	44.5	34.6
S-(Hydroxymethyl)glutathione	196.909	427.06	312.773	407.933	636.046	659.794	542.044	723.199	738.588	536.241	538.738	657.309	737.466	636.287	642.567	-15.0692	C11H19N3O7S	336.082	2.40287	45.3	51.5
Magon	379.02	366.723	373.82	3163.23	5390.64	6265.57	6381.42	6148.42	7050.96	4578.04	5789.18	4341.79	3220.56	3052.33	3231.44	-3.76116	C25H21N3O3	446.126	2.40287	45.2	61.1
N-Acetyl-DL-methionine	279.413	478.707	378.899	842.881	593.592	1244.84	1057.86	1215.02	856.784	2170.72	1148.33	1053.97	1274.92	631.878	473.255	11.0056	C7H13NO3S	190.056	2.42432	41.4	22.5
Feruloylputrescine	47.6001	81.7301	61.4065	41.3953	88.4228	1.95358	21.7229	8.57302	76.92	2.52544	31.1529	11.1361	14.8852	37.6829	37.8544	-3.85383	C14H20N2O3	587.307	2.43147	45.2	40.4
N-Acetylleucine	2.9162	2.97778	3.17443	3.88205	3.52709	2.49014	1.90994	2.15212	3.14775	2.51498	3.50642	2.94493	1.45097	2.12735	2.5573	10.8268	C8H15NO3	172.1	2.57447	41.2	22.7
5-Methylcytidine	0.157171	93.4228	92.6297	227.169	459.356	565.916	790.207	562.668	496.467	462.358	304.605	376.276	406.953	403.552	273.281	-9.29432	C10H15N3O5	278.073	2.57447	44.9	42.6
Methylpyrazine	139.81	193.547	221.7	115.754	131.499	68.0306	76.1769	76.4291	92.4434	43.1363	114.277	70.9801	102.397	102.762	108.932	26.0259	C5H6N2	93.0483	0.562317	41.9	38.1
7-Methylinosine	0.266616	13.7528	2.54892	131.047	291.216	317.744	155.056	340.378	551.528	775.445	137.407	579.818	218.31	185.877	195.151	-4.56561	C11H15N4O5+	318.072	2.58877	47.1	43.4
Nigerloxin	11.2515	23.4568	3.45612	134.855	245.406	202.247	300.539	191.86	182.049	515.142	220.999	179.453	330.614	163.202	130.988	6.88879	C13H15NO5	300.066	2.59592	40.1	11.5
6-Hydroxypseudooxynicotine	29.543	31.0874	36.4964	2632.46	2589.59	1028.07	877.599	1015.66	1299.5	1266.16	1913.4	1383.28	1291.38	1421.79	1471.37	23.8427	C10H14N2O2	215.085	2.63167	48.1	65
Capsoside A	533.56	2293.43	1499.42	1033.77	1736.27	518.847	138.845	677.268	998.556	292.205	232.504	118.123	2296	1097.16	975.583	-0.38767	C33H58O15	715.352	2.66028	44.8	46.7
Limocitrin 3-glucoside	1.59668e-09	1.59668e-09	1.59668e-09	96.0576	147.777	225.552	220.133	157.412	230.964	67.7734	189.321	111.721	120.135	106.32	108.208	18.9538	C23H24O13	507.124	2.66742	43.4	39.5
Carboxymethyl chitosan	196.218	159.799	136.781	155.108	223.783	326.791	252.991	365.287	273.193	196.266	286.486	116.285	480.946	187.693	302.362	-11.8117	C20H37N3O14	588.219	2.66742	41.3	23.7
dGMP	1.59668e-09	6.58756	1.59668e-09	5.63218	8.12701	100.53	56.5102	91.4273	107.874	62.7342	46.9757	51.4551	50.1685	52.7973	52.8332	23.7141	C10H14N5O7P	382.041	2.7382	42.8	49.9
Glucolepidiin	6.15871	7.11904	27.6143	1.59668e-09	12.7206	129.821	137.642	156.347	77.6764	115.595	13.3547	26.1619	99.0506	24.2141	1.59668e-09	0.606582	C9H17NO9S2	392.033	2.7382	40.2	12.8
Capecitabine	1.59668e-09	0.127836	1.59668e-09	37.0214	33.094	53.0026	23.0803	41.7189	41.2073	35.4387	49.874	27.8312	21.5367	17.7944	11.0257	11.7195	C15H22FN3O6	404.152	2.7525	45.1	46.9
2-(N-Morpholino)-ethanesulfonic acid	211.977	135.477	197.109	207.865	90.5532	72.4277	102.626	126.072	110.052	60.0048	119.331	78.7226	90.0862	377.241	90.8918	22.8853	C6H13NO4S	216.036	2.75965	41.4	36.4
O-Sulfotyrosine	354.798	196.883	365.871	351.653	167.759	80.6781	157.34	254.545	164.346	68.1276	113.876	69.1143	106.949	699.952	111.591	7.85294	C9H11NO6S	260.025	2.75965	45.4	51.3
Supinine	29.7725	49.1013	27.8334	61.5531	55.2677	119.05	134.215	82.6574	46.9604	115.202	44.0495	58.5547	69.1575	41.1799	22.1432	-1.22578	C15H25NO4	318.147	2.7954	40.3	8.22
Methylarbutin	42.2057	41.321	26.738	138.66	101.313	213.136	227.28	187.719	250.311	131.582	245.397	178.969	152.41	203.517	141.678	1.75215	C13H18O7	307.08	2.8097	45.3	50
4-[(Hydroxymethyl)nitrosoamino]-1-(3-pyridinyl)-1-butanone	157.331	56.379	55.8096	128.779	138.363	79.9805	76.111	83.4183	128.704	106.098	218.468	210.962	123.628	137.147	141.515	-14.4887	C10H13N3O3	222.085	2.85975	41.4	29.9
Fluoromethylhistidine	51.9153	54.8181	69.9563	92.0511	89.3564	29.2842	27.6019	38.5994	57.3313	38.7308	72.9815	55.3209	52.0454	76.0284	60.5821	6.24332	C7H10FN3O2	186.07	2.87407	40.5	15
Sinapyl alcohol	11734	13275.8	13414.9	15127	15903.2	6789.41	5821.26	7403.83	9505.71	8239.95	17942.8	11492.6	9669.6	11382.4	10904.8	14.6909	C11H14O4	255.09	2.87407	43.5	35.8
CAY10572	115.947	137.419	159.05	197.241	181.75	62.4513	55.3424	86.2847	115.868	95.2192	181.313	114.421	118.083	131.578	129.497	11.0702	C12H11N3O	212.085	2.87407	41.2	24.7
Caryoptosidic acid	773.776	863.621	907.162	972.377	1061.01	527.603	422.945	557.561	689.781	607.286	1096.57	721.189	735.672	794.866	766.818	1.99942	C16H24O11	413.107	2.87407	52.2	66.3
Amifostine	74.359	82.9885	101.157	144.2	160.86	33.5565	47.7304	66.8569	116.225	64.6654	126.394	100.891	87.5069	110.771	101.625	-8.3502	C5H15N2O3PS	473.103	2.8812	45.1	46.3
4-Methyl-2-oxopentanoate	26.2963	53.0455	10.1586	35.1953	35.784	18.0573	16.9466	3.99205	7.7983	3.9343	37.6547	15.1766	28.4914	36.9245	20.4769	15.7378	C6H10O3	129.058	2.88837	43.4	34
3-Hydroxynevirapine	391.93	215.461	241.166	89.8709	158.829	68.1856	25.0552	35.0685	24.2734	3.35884	44.9603	13.4239	11.1834	77.1075	35.1564	-3.10852	C15H14N4O2	281.104	2.88837	52.1	78.7
Sepiapterin	1.59668e-09	0.721995	1.59668e-09	1.59668e-09	3.27266	5.81493	5.50937	4.63294	9.95387	6.1115	15.2006	4.82813	6.19791	2.60392	1.59668e-09	-1.07678	C9H11N5O3	272.055	2.92412	42.6	26
5-Acetamidopentanoate	25.0332	37.7625	28.832	62.941	65.0899	18.2424	21.9253	15.2471	17.7425	18.7662	47.1572	18.5587	33.3418	50.7055	32.5475	16.1339	C7H13NO3	158.085	2.95272	41.3	29.2
5-O-(1-Carboxyvinyl)-3-phosphoshikimate	33.8182	33.7516	39.7221	4.77914	14.2151	47.6224	72.1979	58.6344	30.2754	37.9069	43.9247	9.09523	56.9729	16.5756	6.49101	-4.86822	C10H13O10P	344.998	3.01707	46	41.3
Psilocybine	302.333	383.937	444.995	337.589	308.219	124.727	90.2692	174.37	199.144	146.054	349.24	234.536	206.843	219.255	173.85	1.57955	C12H17N2O4P	283.086	3.03137	42.5	19.1
6-Deoxydihydrokalafungin	272.607	263.304	261.913	314.172	329.193	198.062	243.652	204.633	197.738	299.275	267.33	281.445	260.322	201.957	288.818	-4.18719	C16H16O5	309.073	0.569467	42.5	23.9
secologanate	187.878	288.107	356.146	355.137	404.841	97.145	90.3619	110.481	201.01	143.402	333.599	141.485	171.292	229.542	225.167	5.35231	C16H22O10	409.093	3.04495	40.6	33.5
Methyl 5-(hydroxymethyl)pyrrolidine-3-carboxylate	61.93	91.2562	87.5814	119.936	137.839	43.808	44.5596	45.7295	50.6509	42.9095	95.8865	52.2813	70.5211	91.7556	68.2578	13.9505	C7H13NO3	158.084	3.09502	41.2	26.2
6'''-Deamino-6'''-oxoneomycin C	76.1049	48.4508	64.6631	52.4103	40.4715	218.984	168.537	210.716	154.721	271.598	69.2775	70.3853	167.605	44.3534	110.202	-21.0836	C23H43N5O14	658.26	3.10932	46.2	55.8
15-Deacetylneosolaniol	34.3346	28.9506	25.3407	9.75945	10.3383	12.9904	0.382338	1.68084	13.7629	1.59668e-09	24.2409	20.3659	1.94993	8.59933	2.01556	-20.6391	C17H24O7	375.115	3.14507	41.9	36.3
Moexipril	70.7264	125.951	57.4435	126.864	164.018	306.798	180.54	207.491	162.549	281.629	135.849	177.507	321.446	243.745	180.329	6.62709	C27H34N2O7	519.215	3.15222	46.5	47.9
o-Cresol	1.59668e-09	12.9351	4.20142	12.8748	4.27975	43.7727	29.1801	21.4695	31.3577	34.8436	17.1477	191.161	18.7675	12.8689	0.796458	20.5747	C7H8O	107.052	3.18797	46.7	56.1
p-Tolyl Sulfate	462.458	908.167	749.434	1009.38	596.453	2314.07	1618.99	1358.15	1766.32	1946.63	1096.82	8891.68	1269.34	733.249	525.92	9.04391	C7H8O4S	187.009	3.18797	55	85.6
2'-Deoxy-2'-methylenecytidine	23.5496	29.9691	22.0597	117.349	174.914	210.032	220.15	133.72	230.608	114.468	244.427	132.09	141.356	104.471	157.02	-13.0437	C10H13N3O4	260.062	3.18797	50.2	66.6
2-Thiocytidine	1.59668e-09	1.59668e-09	1.59668e-09	110.921	167.831	249.905	285.343	180.958	306.027	142.622	308.892	122.851	124.227	116.803	176.191	-34.2047	C9H13N3O4S	304.052	3.18797	45.6	73
Erythrohydrobupropion	202.794	168.899	274.332	198.693	204.955	75.4132	59.4124	66.269	104.564	82.9833	162.33	106.46	99.9926	178.022	167.022	-11.0236	C13H20ClNO	276.09	3.19512	43.8	59.7
Aklavin	173.601	269.232	374.278	102.634	369.861	58.4138	52.7465	129.026	137.546	37.4132	157.655	54.8019	56.5728	50.8406	145.358	-3.32217	C30H35NO10	568.217	3.22372	47.8	51.2
Glutamine-glutamate	1865.66	502.88	1208.08	78.246	1046.18	36.9772	35.7431	43.9452	61.5449	1.59668e-09	100.575	27.5214	85.606	95.7033	154.178	20.8168	C10H17N3O7	326.082	3.23087	40.5	26.6
Cucumopine	634.424	208.884	397.249	29.5045	352.507	12.5593	20.6203	15.9226	31.8872	4.0625	50.7772	17.4797	38.6434	54.6066	69.5252	0.866467	C11H13N3O6	328.079	3.23087	41.4	12.1
n6-phenylisopropyladenosine	1.59668e-09	1.59668e-09	1.59668e-09	44.8428	51.0946	103.792	72.4539	86.0884	90.6789	36.6913	114.017	80.9941	39.8339	53.1729	30.0007	-14.256	C19H23N5O4	430.168	3.25947	41.4	26.7
Methyl hydrogen fumarate	36.6003	53.7372	43.3397	43.0354	32.9509	133.144	69.605	63.4145	89.3305	105.451	66.4173	173.27	84.9492	48.8415	44.6466	11.3591	C5H6O4	175.026	3.26662	43.1	29.7
2,6-Dihydroxypseudooxynicotine	2.61459	138.075	66.0262	623.379	1000.33	171.373	214.833	243.161	130.592	281.546	603.551	160.753	676.779	532.35	659.765	-8.26456	C10H14N2O3	465.196	3.26662	41.8	25.9
cis-Mulberroside A	39.2747	62.9257	67.3754	40.4707	52.6877	36.8432	6.77292	42.4669	12.55	21.4197	53.9174	47.7457	7.483	5.25056	1.59668e-09	3.57859	C26H32O14	567.174	3.26662	44.3	30.1
Acetyl-DL-Leucine	321.692	414.295	312.858	191.873	212.913	86.602	67.9894	103.099	145.581	71.5796	153.043	140.138	97.097	101.319	140.376	12.269	C8H15NO3	172.1	3.28093	43.5	32.1
PIP(PGF2alpha/18:3(6Z,9Z,12Z))	329.196	333.428	447.369	2061.52	1959.7	4408.3	2429.67	3340.68	803.794	3414.28	5135.83	3291.61	4427.04	1981.43	830.545	10.6315	C47H80O19P2	1055.49	3.38032	47.7	52.4
6-Carboxy-5,6,7,8-tetrahydropterin	1.59668e-09	1.59668e-09	1.59668e-09	12.7468	20.3504	21.5402	20.3292	29.6136	31.1652	25.2577	24.2611	18.227	24.46	24.2186	15.1221	28.3635	C7H9N5O3	246.046	3.38032	41.1	40.8
2-[(3-Phenyl-5,6-dihydro-2h-1,2,4-oxadiazin-6-yl)methyl]-1,2,3,4-tetrahydroisoquinoline	133.196	148.378	149.691	180.062	245.349	84.4894	77.3232	60.9894	87.256	121.746	90.3232	101.115	115.916	87.6856	167.787	-2.38329	C19H21N3O	659.334	3.38032	42	15.8
6-(7-Hydroxy-6,7-dihydro-5H-pyrrolo[1,2-c]imidazol-7-yl)-N-methyl-2-naphthamide	78.109	76.0523	75.0359	64.5058	58.3825	56.6233	33.3295	35.8032	64.1946	44.2872	57.2979	65.031	71.9582	49.5177	29.8187	-3.48781	C18H17N3O2	659.26	3.40892	40.5	14.1
4-Hydroxyvalproic acid	16.6484	24.5334	21.8001	15.9469	17.7932	18.9893	8.53661	4.69432	9.97922	16.3351	50.4314	146.436	95.8256	12.781	25.1442	18.8904	C8H16O3	159.106	3.43037	41.6	31.8
N-Lactoylleucine	8130.69	15045.7	11596.5	11426.6	12311.6	7777.45	7419.41	7126.89	10714.1	4798.21	8890.26	5513.25	6695.23	7317.66	8279.31	9.11624	C9H17NO4	202.11	3.43037	44.1	31.9
N-(5-((4-(1H-Indol-3-yl)pyrimidin-2-yl)amino)-2-((2-(dimethylamino)ethyl)(methyl)amino)-4-methoxyphenyl)acrylamide	29.9935	25.9461	20.3324	36.5737	37.4936	66.2513	101.427	53.8749	42.0606	97.9678	32.4812	53.8344	87.5206	182.147	54.5653	-18.6709	C27H31N7O2	506.22	3.43037	40.1	28.8
4-Cyano-N-(3-(cyclopropyl(5,6,7,8,9,10-hexahydro-4-hydroxy-2-oxo-2H-cycloocta(b)pyran-3-yl)methyl)phenyl)benzenesulfonamide	118.665	167.288	137.57	265.351	258.108	516.051	437.55	470.827	291.313	302.894	324.031	351.76	253.612	300.4	229.989	-1.26728	C28H28N2O5S	549.169	3.43752	40.3	11.2
Flunoxaprofen	24.6128	41.5881	39.0425	149.628	193.924	275.443	402.812	295.799	200.836	237.722	126.647	254.29	182.021	141.324	132.814	-3.47792	C16H12FNO3	284.072	3.47327	43	27.1
N-(1-Deoxy-1-fructosyl)alanine	6.29369	11.0898	2.17969	51.8325	66.5892	95.4751	118.397	104.055	88.2409	73.858	46.704	86.6419	67.1822	47.2262	41.8598	-1.52853	C9H17NO7	286.07	3.47327	40.9	12.5
Ethanesulfonic acid	242.877	217.869	268.205	295.182	495.276	382.403	415.58	498.83	381.775	614.16	298.462	513.557	434.124	356.266	1001.09	-26.4524	C2H6O3S	130.976	0.526567	48.9	71.9
CDP-DG(20:1(11Z)/PGJ2)	67.2002	267.787	192.105	201.113	109.437	152.835	18.8901	65.3176	79.0334	1.59668e-09	68.6855	59.9451	298.987	70.3986	139.686	-6.04676	C52H85N3O17P2	1130.53	3.48043	48.7	56.1
4-hydroxy Nonenal Glutathione	259.82	510.8	373.174	171.588	187.519	401.871	340.666	455.9	299.277	373.61	174.967	296.372	167.772	130.691	93.3724	4.94409	C19H33N3O8S	462.194	3.48043	50.1	60.5
Vinorelbine	5.04339	103.494	16.9004	274.202	166.216	312.898	390.983	448.958	233.806	497.866	465.998	489.59	674.929	513.932	134.904	-7.17087	C45H54N4O8	777.381	3.50902	41.8	32.4
3,4-Dihydroxy-9,10-secoandrosta-1,3,5(10)-triene-9,17-dione	537.763	262.105	449.017	182.009	472.466	208.819	166.194	139.75	242.601	121.545	305.302	122.295	330.441	163.922	294.419	11.7955	C19H24O4	677.341	3.51618	45.4	42.3
1-(1-Methylindol-5-yl)-3-(3-methyl-1,2-thiazol-5-yl)urea	15.3761	13.8306	17.2369	11.1434	16.0326	27.9818	30.9446	23.5641	19.2159	37.0309	56.3039	20.6175	38.6221	29.9931	11.2115	-3.91135	C14H14N4OS	331.086	3.56623	40.1	18.1
Cyanidin	1.59668e-09	1.59668e-09	1.59668e-09	2.46639	2.60309	9.50754	5.46091	2.68544	6.41286	3.18916	3.56247	7.78483	0.837826	3.3729	1.59668e-09	11.8256	C15H11O6+	286.052	3.58053	40	28.6
Pseudomonine	16.876	0.174668	1.02105	13.115	8.9166e-05	1.59668e-09	7.81886	1.59668e-09	7.40044	1.59668e-09	8.55662	6.30265	14.5575	22.6229	18.0976	7.96947	C16H18N4O4	375.132	3.58768	41.9	32.1
N6-Cyclopentyladenosine	127.832	143.047	160.118	98.9658	121.992	44.3857	39.759	61.5303	121.391	22.1565	104.078	47.1294	69.7338	71.0989	103.534	-1.43738	C15H21N5O4	380.157	3.60198	42.9	24.6
glyceraldehyde-3-phosphate	249.918	855.361	644.33	187.372	430.298	649.683	712.337	713.438	606.485	520.668	184.335	516.581	528.336	413.284	395.5	15.2509	C3H7O6P	168.993	0.583767	41.8	26.4
Olprinone	9.50268	16.8594	28.6496	6.63136	3.73957	7.2158	5.77167	3.96307	6.17328	4.93964	2.7331	5.47527	3.89455	2.7945	1.91092	1.25608	C14H10N4O	295.084	3.64488	42.9	20.9
L-Arginine	2768.69	3094.34	2939.29	2857.63	2885.63	1550.71	1551.3	1552.82	1833.44	1555.93	2658.84	1921.61	1736.21	2053.99	1888.27	12.3699	C6H14N4O2	173.107	0.583767	40.3	16.3
N-lactoyl-phenylalanine	5788.64	10579.9	9373.78	8063.73	9200.18	5053.76	5021.62	4776.31	7971.56	2847.42	5834.7	3428.71	4653.64	4894.57	5763.97	8.03614	C12H15NO4	236.095	3.65203	41.1	16.6
(-)-Jasmonic acid	35.6946	41.8897	35.6514	27.0389	30.9777	9.48412	4.64457	17.1729	18.7689	6.00399	23.648	17.4552	15.4738	19.7571	12.901	3.25365	C12H18O3	245.096	3.6735	40.7	9.55
cis-2,3-Dihydroxy-2,3-dihydro-p-cumate	234.514	276.356	299.762	297.489	292.662	114.426	90.7172	154.598	170.047	144.053	347.928	219.014	189.054	198.207	183.932	17.6376	C10H14O4	243.091	3.68778	40.7	23.3
Riboflavin (Vitamin B2)	806.554	929.442	1103	1336.45	1255.32	420.216	352.675	558.057	723.925	645.702	1249.71	719.172	745.826	865.762	813.278	5.98509	C17H20N4O6	375.133	3.68778	45.4	35.6
Thebaine	132.681	149.728	188.786	231.301	213.586	70.2368	40.033	79.0234	102.743	96.9471	236.202	135.004	94.2859	122.476	126.595	2.16443	C19H21NO3	332.127	3.7021	43.4	28.5
D-Glucose 6-phosphate	8671.79	37832.7	24698.8	7098.71	16863.3	30712.4	28348.3	29392.6	25648.3	25038.7	6286.98	22434.7	21165.6	16246.4	15447.4	8.78891	C6H13O9P	259.025	0.576617	40.2	12
Elaterinide	426.621	2723.2	2032.24	6472.04	2029.5	1067.77	782.229	515.451	710.512	1137.87	2152.33	2291.28	1358.87	1902.01	771.135	22.9312	C38H54O13	739.348	3.72282	47.4	63.6
PA(10:0/18:3(10,12,15)-OH(9))	80.431	93.4191	100.479	41.8531	149.695	56.6042	1.59668e-09	40.9863	29.1847	5.52709	147.587	5.2755	114.697	48.9176	95.5289	-10.2768	C31H55O9P	647.35	3.80863	40.7	30.7
(24R)-5b,8b-Epidioxyergosta-6,22E-dien-3b-ol 3-glucoside	302.262	206.653	393.012	302.227	442.872	224.679	132.797	174.467	164.717	140.863	244.827	193.372	142.619	134.2	244.157	10.0275	C34H54O8	625.357	3.85155	41.4	29.5
Cyclosquamosin F	49.5169	168.622	57.6145	128.762	160.304	274.857	204.674	347.407	153.381	227.559	239.958	198.964	391.095	269.651	225.772	3.65955	C36H54N8O11	819.392	3.85868	48.3	50.1
(R)-3-Hydroxybutanoate	217.813	128.347	166.268	134.675	159.279	90.122	125.896	76.7431	99.3303	97.2547	144.347	104.656	129.838	119.485	131.801	-32.5618	C4H8O3	125.019	3.89443	40.7	33.6
4-Imidazolone-5-acetate	124.861	103.391	110.298	105.995	107.777	96.8582	94.3261	99.1995	102.211	94.3455	118.358	89.0331	108.776	91.7333	91.6998	-5.07457	C5H6N2O3	177.007	3.9874	42.2	23.5
4-Coumaroylshikimate	1.59668e-09	1.59668e-09	1.59668e-09	38.5794	82.935	147.673	83.4849	193.736	105.803	60.4203	150.096	87.4187	158.537	19.376	99.5337	-25.1354	C16H16O7	685.161	4.10823	41.7	58.4
5-Methoxyindoleacetate	1057.25	891.904	982.985	956.819	1021.96	821.742	875.477	899.847	919.253	870.66	1104.5	911.135	939.935	852.568	913.783	9.70639	C11H11NO3	240.045	4.13683	42	32.7
Tetraethyl pyrophosphate	121.275	95.4006	81.2045	107.547	90.5366	81.1571	79.9124	79.1013	84.7286	74.7275	99.6429	84.6798	74.4242	118.501	83.0714	-3.49349	C8H20O7P2	335.066	4.14398	40.3	7.78
Kyotorphin	1.59668e-09	23.1112	3.41733	2.25507	3.43818	45.198	40.0453	19.2338	6.60686	42.4719	37.1319	67.6271	3.3873	4.67174	25.8347	9.63398	C15H23N5O4	358.153	4.19405	42	22.3
2-(4-(3-(4-Acetyl-3-hydroxy-2-propylphenoxy)propoxy)phenoxy)acetic acid	51.9032	108.637	73.83	41.4218	47.959	254.614	214.252	140.903	66.9911	196.119	193.012	321.23	57.3674	25.4303	127.36	-5.59656	C22H26O7	401.158	4.19405	42.2	24.7
(-)-11-Hydroxy-9,15,16-trioxooctadecanoic acid	64.047	72.6242	63.0545	44.2644	39.7233	17.4521	27.6788	22.5647	24.6809	14.6103	59.705	46.625	23.9718	40.1915	18.6394	-0.213507	C18H30O6	363.179	4.3013	41.3	13.3
TRAP-6	1.59668e-09	45.3002	34.5301	44.3889	49.6925	248.482	170.586	212.057	83.8413	251.098	128.936	247.417	474.719	610.706	119.721	-3.08449	C34H56N10O9	783.39	4.30845	44.8	41.2
Coenzyme B	1.59668e-09	1.59668e-09	1.59668e-09	70.2264	101.113	69.2956	92.1712	81.2171	55.5797	89.6247	34.3417	64.4107	73.1818	59.6613	40.0016	-4.96579	C11H22NO7PS	342.076	4.3299	40.7	26.8
(1R)-Hydroxy-(2R)-N-acetyl-L-cysteinyl-1,2-dihydronaphthalene	58.6073	45.7162	54.8337	56.396	23.8687	12.9018	4.58653	2.85001	11.4071	3.39512	26.8156	18.9593	23.104	39.3311	27.9608	-8.29564	C15H17NO4S	328.06	4.4722	43.5	47.4
N6-Galacturonyl-L-lysine	174.896	47.7206	87.1852	20.1284	0.990645	612.477	230.943	523.684	470.36	415.398	350.076	753.262	253.557	143.244	170.531	-13.1993	C12H22N2O8	357.103	4.4722	40.3	20
Arginyl-glycyl-glutamyl-serine	1.59668e-09	1.59668e-09	1.59668e-09	24.732	20.8507	79.0698	59.8704	64.9316	86.5025	40.4618	109.614	66.819	54.025	36.2907	29.0587	-2.784	C16H29N7O8	446.199	4.4865	40	9.33
Mytilus Small cardioactive peptide	101.055	279.456	189.121	799.173	234.702	20.3825	57.0401	49.7485	104.616	32.7459	177.642	67.2129	163.857	248.6	162.428	-13.025	C56H85N15O12	1180.61	4.55087	41.5	63.4
Tobramycin	95.4931	253.423	154.966	43.4621	45.0052	175.696	112.191	187.214	114.608	71.657	73.6542	70.4284	30.4119	26.4529	1.59668e-09	-7.43559	C18H37N5O9	502.225	4.55802	41	34.5
6-Aminomethyl-3-methyl-4H-1,2,4-benzothiadiazine 1,1-dioxide	332.449	219.784	257.476	110.547	85.0623	70.2735	81.3862	54.0851	68.2242	49.7865	125.609	66.5679	77.1107	78.9967	69.4401	-1.58661	C9H11N3O2S	224.05	4.99348	42.5	25.6
2-Amino-3,7-dideoxy-D-threo-hept-6-ulosonic acid	98.8905	78.4005	68.5472	35.8327	37.2303	20.7979	27.0304	18.441	30.2524	20.9267	43.7169	23.5245	27.442	29.1688	20.7096	-17.2041	C7H13NO5	226.045	4.99348	42.2	35.2
6-Thiourate	279.116	216.588	257.234	239.817	216.504	186.476	203.917	173.71	201.417	221.021	241.743	215.835	222.436	222.092	206.769	-3.15621	C5H4N4O2S	182.998	5.09288	42.4	25.3
Sulfapyridine	6950.18	3064.72	5320.56	4333.06	2412.81	1708.33	1950.02	1227.26	1877.67	2140.35	2745.49	2417.29	3142.27	3948.46	3291.51	0.723622	C11H11N3O2S	294.056	5.10002	44.7	33.3
Eltoprazine	36.9685	19.5204	1.59668e-09	20.913	24.3215	68.8629	192.257	46.571	236.229	96.2853	200.857	166.78	168.01	149.506	180.718	8.82212	C12H16N2O2	485.244	5.14293	40.7	14.4
Netilmicin	808.629	118.3	340.394	442.552	352.779	391.747	188.631	512.297	358.068	324.448	96.9317	236.645	192.374	121.175	106.981	-1.3628	C21H41N5O7	496.275	5.16438	50	56.3
Glutathionylaminopropylcadaverine	2.64233	6.53705	3.67284	3.85343	2.35681	2.66003	1.59668e-09	1.59668e-09	1.59668e-09	1.59668e-09	15.5153	1.56627	5.59104	1.59668e-09	5.30747	19.3146	C18H36N6O5S	469.23	5.37175	40.9	32
Methyl methacrylate	507.895	468.508	513.97	428.967	488.144	406.917	425.287	421.316	451.746	430.006	468.517	422.139	433.106	400.007	448.991	45.2192	C5H8O2	121.032	5.39248	48.3	77.8
伪-CEHC	75.8982	34.2866	62.9354	36.515	37.2	391.338	201.002	397.3	334.393	147.444	192.24	228.455	141.267	103.898	144.283	8.76582	C16H22O4	277.147	5.49973	44.2	35.9
Lycopersiconolide	212.642	292.288	340.972	488.899	362.89	133.63	139.546	154.375	107.165	151.785	104.859	314.149	143.415	128.26	115.066	21.5471	C22H34O4	397.223	5.58553	45.5	58.5
15-deoxy-未-12,14-PGJ2	415.416	234.695	400.295	378.766	510.964	155.197	152.24	137.712	342.879	73.1605	340.012	247.362	108.403	202.319	115.566	6.64407	C20H28O3	351.22	5.72783	42.8	51.1
N-Arachidonoyl Proline	32.3246	280.384	17.9376	296.265	1.59668e-09	273.01	860.525	390.255	872.201	222.344	1318.11	1209.12	845.273	877.28	376.221	5.87632	C25H39NO3	446.294	5.7922	45.3	69.5
Gemfibrozil 1-O-beta-Glucuronide	23.9913	0.611629	1.59668e-09	0.999131	1.59668e-09	37.9325	12.1401	67.3404	80.9951	43.813	31.9202	192.065	4.63436	9.45683	1.2744	4.78982	C21H30O9	425.184	5.84225	41	15.2
Ser Val Arg Glu	1.59668e-09	1.59668e-09	1.59668e-09	3.80821	1.59668e-09	32.9795	24.9903	41.3427	33.457	8.881	38.3123	16.774	16.7507	8.60963	1.59668e-09	-2.35003	C19H35N7O8	488.246	5.89945	40.7	12.9
ROSAMICIN	5.98672	17.9878	3.29824	25.3917	1.59668e-09	108.952	82.9712	22.8419	27.7321	46.5082	61.2296	69.4657	16.6029	25.8247	6.13179	-27.8	C31H51NO9	602.315	5.9924	47.9	80.4
Papa nonoate	40.405	48.1991	97.7127	215.472	210.525	9.75525	12.3074	9.20181	11.6062	8.73187	10.1768	51.7105	18.4424	1.59668e-09	7.70326	5.85969	C6H16N4O2	397.255	6.0067	40.1	11.4
Arachidonoyl m-Nitroaniline	1.59668e-09	1.59668e-09	1.59668e-09	3.04334	2.88153	3.18604	6.83897	8.95859	11.0499	8.41707	10.4717	11.3258	3.8251	20.4119	6.56611	27.9595	C26H36N2O3	423.277	6.01385	41.4	54.6
2,3-Dinor-TXB1	758.87	579.683	1212.97	1928.93	1511.86	42.2211	14.9662	56.6629	60.8194	108.621	226.849	1019.85	288.279	277.723	417.017	-6.60903	C19H34O5	377.208	6.17047	50.5	64.2
PGD1	7434.4	1173.71	9548.73	3684.57	8889.6	321.404	404.601	458.645	1289.47	818.062	3201.7	1948.99	3257.72	1192.14	3003.69	2.38826	C20H34O5	353.234	6.21337	44.1	28.5
(17alpha,23S)-17,23-Epoxy-29-hydroxy-27-norlanosta-1,8-diene-3,15,24-trione	1392.84	1275.67	1345.6	1149.77	1214.3	1112.6	1156.42	1136.3	1209.82	1140.88	1264.71	1214.1	1187.12	1020.48	1080.78	2.52329	C29H40O5	467.281	6.26342	45.4	39.9
5-Fluoro-3-[3-[4-(5-methoxypyrimidin-4-yl)piperazin-1-yl]propyl]-1H-indole	60.957	38.8573	56.552	73.6709	63.3976	99.058	131.382	105.626	140.94	114.846	123.015	84.7593	50.4058	67.5503	74.1619	4.36445	C20H24FN5O	368.191	6.4057	40	7.12
3alpha,7alpha-Dihydroxy-5beta-cholestane	1.59668e-09	1.59668e-09	1.59668e-09	4.46494	1.59668e-09	78.5642	159.844	196.624	149.8	215.929	262.041	152.833	86.1612	282.855	224.701	2.01111	C27H48O2	425.341	6.44145	41	28.7
Blennin D	240.44	77.83	255.955	264.074	152.786	721.537	344.691	1579.72	1613.67	528.4	546.798	294.683	251.586	153.257	113.79	10.2507	C15H22O4	265.147	6.47007	44.3	36.1
3-Amino-L-tyrosine	93.581	100.463	109.46	95.6831	98.0309	72.9788	73.7538	79.1268	72.0232	74.0689	86.5312	80.0799	85.604	90.9393	77.9749	0.787333	C9H12N2O3	231.054	0.590917	40.1	12.2
Allocholic acid	6318.18	579.653	3927.2	9592.88	1856.64	12418.7	24694.8	13232.9	25551.6	7521.99	36559.1	66511.8	2636.27	3562.62	5616.7	-3.3594	C24H40O5	407.279	6.54157	51.9	66.2
7-Benzyl-3-thia-7-azabicyclo[3.3.1]nonane	74.8945	31.9467	65.6075	125.966	24.7476	125.431	176.735	149.149	193.202	47.4446	281.708	461.764	35.2837	45.5517	34.7109	4.01938	C14H19NS	465.242	6.54157	42.8	42.6
Floionolic acid	4945.1	1316.85	5330.41	3522.52	5392.68	561.557	609.267	602.934	1215.82	801.744	2461.99	2235.62	2309.79	1327.57	1735.69	5.02696	C18H36O5	353.233	6.64168	46.1	43.9
15d PGD2	118.587	16.2509	102.616	96.4516	90.3622	19.7733	39.8471	27.607	46.5661	14.4333	94.0294	62.7408	78.0808	92.0257	41.6982	6.82486	C20H30O4	333.209	6.67743	42.4	42.1
Eremopetasinorol	1524.86	1549.66	1373.64	1279.07	1407.13	1312.97	1280.9	1274.94	1215.87	1255.7	1399.53	1302.34	1412.15	1267.47	1484.11	-2.55352	C13H20O2	207.139	6.69173	40.2	9.2
17alpha-Hydroxyprogesterone	144.068	191.956	138.053	192.47	92.3772	119.345	96.7098	92.6004	105.075	61.1857	167.222	158.508	94.9073	138.719	78.3807	-2.06577	C21H30O3	351.193	6.69173	40.3	13.7
Penitrem B	175.498	241.327	117.881	506.711	201.097	43.8623	53.3865	47.475	46.2399	3.74065	248.265	169.258	189.246	391.252	115.331	1.07979	C37H45NO5	628.327	6.69173	49.2	54.6
Dodecenoylcarnitine	415.771	363.385	520.78	655.148	547.781	105.962	84.4011	142.891	108.155	77.4208	139.306	518.921	103.448	75.7387	153.844	4.53113	C19H35NO4	376.228	6.71318	51.2	65.4
Sodium glycochenodeoxycholate	281.602	186.047	129.998	381.939	43.7978	1953.97	1370.18	1331.56	1275.25	1010.89	1376.19	2515.8	776.078	454.073	475.988	1.38169	C26H43NO5	448.307	6.77682	51.7	55.6
1-Octadecanoyl-sn-glycero-3-phosphoethanolamine	108.053	154.631	110.428	229.472	43.9006	256.777	287.593	185.103	152.337	251.066	143.313	436.671	133.893	165.351	122.908	15.5664	C23H48NO7P	516.294	6.77682	51.1	79.1
CDP-DG(6 keto-PGF1alpha/18:3(6Z,9Z,12Z))	1.59668e-09	73.2088	92.3438	1.59668e-09	20.218	2522.48	2404.95	3840.48	127.355	4588.58	1.59668e-09	3605.23	1.59668e-09	1.59668e-09	1.59668e-09	25.5209	C50H81N3O19P2	1124.49	6.89838	44	53.1
(9Z,11E,14Z)-(13S)-hydroperoxyoctadeca-(9,11,14)-trienoate	534.669	504.482	542.158	534.555	605.342	220.615	318.78	250.652	468.826	166.942	260.201	164.386	179.55	338.63	354.36	-14.0561	C18H29O4-	330.177	6.93413	41.8	26
26-Glucosyl-1,3,11,22-tetrahydroxyergosta-5,24-dien-26-oate	94.5268	176.585	177.129	231.322	140.907	48.0276	62.4969	29.6601	37.9196	77.0051	193.574	264.698	98.0847	131.336	48.1578	-4.90097	C34H54O11	673.333	6.96988	44.9	39
CDP-DG(PGF1alpha/20:3(5Z,8Z,11Z))	3.05634	336.371	284.481	1.59668e-09	33.0137	8716.58	7205.46	9793.09	367.025	6397.82	1.59668e-09	11768.9	1.59668e-09	1.59668e-09	5.94473	-27.0096	C52H87N3O18P2	1124.49	7.0414	43.8	53.9
14,15-dehydro-LTB4	100.424	83.5962	63.381	62.7161	35.0721	37.4686	25.0321	50.0733	32.0853	12.9453	73.9449	79.0075	21.7866	43.8931	25.6453	4.11795	C20H30O4	333.209	7.04855	40.5	15
CDP-DG(PGF1alpha/22:5(7Z,10Z,13Z,16Z,19Z))	1.59668e-09	970.327	1078.68	18.3239	264.928	14075.3	10305.5	15852.6	1238.89	6410.66	11.7877	8010.34	284.387	286.363	86.0518	-26.6326	C54H87N3O18P2	1172.49	7.06928	46.2	63.3
CDP-DG(i-14:0/18:1(12Z)-O(9S,10R))	1.59668e-09	193.943	1.59668e-09	1.59668e-09	1.59668e-09	1857.13	2027.62	2746.93	1087.96	3348.57	6.13806	2814.04	8.38571	1.59668e-09	1.59668e-09	-14.0605	C44H77N3O16P2	986.439	7.06928	43.5	36.7
Andre	750.508	741.262	1151.65	711.375	832.078	186.068	106.426	152.042	265.153	132.347	424.869	306.498	319.817	464.263	582.621	7.54551	C21H28O3	701.411	7.11933	40.2	12.2
CDP-DG(i-12:0/PGF2alpha)	1.59668e-09	1.59668e-09	1.59668e-09	1.59668e-09	1.59668e-09	918.701	888.259	1534.18	282.911	2219.98	6.58904	2394.09	1.59668e-09	1.59668e-09	1.59668e-09	4.53025	C44H75N3O18P2	1030.43	7.1694	50.1	64.2
Indicine	14.2597	1.83351	1.85952	17.2814	17.2492	10.6903	9.54253	12.0773	3.12806	7.00084	16.5721	18.392	20.386	12.8128	37.1889	-7.95739	C15H25NO5	643.34	7.1694	48.5	54.2
LysoPI(0:0/18:0)	29722.8	456784	27522.7	478516	37329.9	575628	702739	402335	583928	422870	516116	616014	291947	576434	247778	0.527135	C27H53O12P	599.321	7.17655	41.3	10.7
PA(8:0/PGE2)	1763.03	15902.1	1364.87	16440.6	1438.5	20088.2	22861.6	12460.3	20619.8	14637.2	18705.9	19910.3	9646.51	19948	9433.27	12.4098	C31H53O11P	667.31	7.1837	48.3	58.8
PGP(i-12:0/i-12:0)	34.8714	2262.49	12.856	3241.67	11.1964	3119.03	3312.63	1672.99	4710.14	2934.32	3025.26	2973.6	1250.13	4526.14	970.574	13.592	C30H60O13P2	735.299	7.1837	43.4	52.5
N-palmitoyl-phosphoethanolamine	4257.48	2538.32	3892.87	2635.47	3356.6	1875.83	1505.04	1671.37	1340.03	1484.94	1585.03	2036.54	1367.81	1377.06	1552.08	3.60465	C18H38NO5P	378.243	7.198	49.1	53.5
Des-arg(9)-bradykinin	13.4201	15.7187	13.8511	1.59668e-09	0.0016695	491.096	685.958	1017.1	457.879	366.638	11.1137	991.484	20.9846	1.59668e-09	7.48351	11.986	C44H61N11O10	938.441	7.21945	42.5	67.3
Cichorioside N	14.798	18.1728	20.2922	1.59668e-09	17.7798	2.85015	1.59668e-09	7.08316	1.59668e-09	1.59668e-09	19.1566	6.92733	1.59668e-09	13.3506	14.7829	-13.5035	C22H34O8	911.453	7.23377	44.5	45.8
CDP-DG(18:2(9Z,11Z)/22:6(4Z,7Z,10Z,12E,16Z,19Z)-OH(14))	1.59668e-09	154.4	130.426	1.59668e-09	6.94224	4528.24	3200.4	4205.59	278.292	1003.41	1.59668e-09	2442.09	7.61131	42.5354	13.3034	10.7625	C52H81N3O16P2	1100.49	7.2409	40.4	25
Sphingosine 1-phosphate	2177.33	3669.59	1885.52	3931.57	908.182	516.341	346.489	338.865	525.436	200.956	268.814	357.931	651.701	1269.47	1490.83	6.65151	C18H38NO5P	424.249	7.2409	46.3	48.4
Gentamicin C2	6557.02	6721.55	8085.93	3726.53	3180.24	1279.33	2009.48	1481.89	1729.82	3511.28	744.683	2537.35	1227.06	1438.32	1825.14	-7.58068	C20H41N5O7	498.266	7.27667	44.1	33.5
Taurolithocholic acid 3-sulfate	440.813	996.654	385.274	848.831	249.122	138.953	115.568	122.44	129.997	39.9702	15.5208	78.1825	255.071	401.8	348.298	-0.18907	C26H45NO8S2	584.233	7.30527	42.7	30.4
Abbott-195773	1.59668e-09	7005.83	41.1897	1.59668e-09	1.59668e-09	10934.7	12079.2	11192.6	8403.12	27971.2	1.59668e-09	62363.2	358.469	401.825	11.919	-6.2068	C42H59N3O10	800.385	7.32672	50.5	72.6
15(S)-HpETE	180.456	155.036	198.006	287.274	254.381	140.984	148.89	96.8868	97.7386	58.9209	167.375	217.329	112.402	258.925	134.241	4.89387	C20H32O4	335.224	7.34102	40.6	24.1
Globulin G	5.52715	984.002	1.59668e-09	1.59668e-09	8.97426	643.363	575.65	757.436	1424.51	858.326	1.59668e-09	1251.5	106.026	178.575	1.59668e-09	-4.89589	C36H61N7O19	916.373	7.34102	45.8	44.9
CDP-DG(18:1(9Z)-O(12,13)/16:1(9Z))	292.023	206.33	93.228	53.2023	91.5083	1365.74	1202.04	1401.43	848.603	700.419	367.215	1721.97	239.585	134.709	215.457	-14.6498	C46H79N3O16P2	1012.45	7.36247	42.6	59.7
Hexadecanoic acid	1068.83	1037.17	1060.22	1421.9	540.902	315.924	413.472	308.628	205.448	536.423	91.8623	553.822	200.47	300.695	248.462	19.7968	C16H32O2	301.221	7.36962	48.7	69.4
5-Oxoavermectin ''1a'' aglycone	1151.17	2581.18	2622.82	902.568	630.815	164.024	237.329	160.661	171.537	378.222	35.6931	552.07	65.5416	187.06	202.54	-15.3878	C34H46O8	617.28	7.37678	47.8	69
Fuziline	19217.9	14984.1	16857.7	20909.7	9823.62	5750.97	7105.37	4882.39	4560.25	14284.3	2155.93	12464.1	4308.45	6250.49	5482.65	-13.1411	C24H39NO7	498.265	7.39107	43.3	34.9
CDP-DG(PGF1alpha/a-15:0)	1.59668e-09	50.8694	23.5819	7.71245	1.59668e-09	3351.04	2343.82	3183.97	236.738	885.404	1.87742	2805.62	1.59668e-09	17.8167	1.59668e-09	-16.6159	C47H83N3O18P2	1084.5	7.40467	50.4	75
Kaurenoic acid methyl ester	131.066	228.941	195.513	192.248	111.771	73.3247	68.7655	81.445	44.9232	36.8123	54.002	129.31	45.6711	62.7423	70.101	5.7039	C21H32O2	361.24	7.41183	42	32.6
CDP-DG(i-19:0/PGE2)	30.2319	259.046	138.018	295.851	5.56122	7331.1	7006.02	9000.94	340.366	3606.44	1.5306	9477.18	48.452	71.9215	0.573912	-7.78552	C51H87N3O18P2	1126.51	7.44042	46.6	47.7
Cytochalasin Opho	9665.15	21916.7	14340.7	21203.3	4506.49	4887.27	5333.33	3941.18	3919.34	4456.06	1603.08	6542.07	2910.81	5526.48	5617.9	-1.72472	C28H37NO4	450.264	7.48333	42.8	28.3
4,11,13,15-Tetrahydroridentin B	14.3282	23.408	27.7733	72.646	74.2141	2.85822	3.61097	1.59668e-09	10.4917	1.59668e-09	12.4485	6.67117	19.6666	43.0995	37.2931	-14.7965	C15H24O4	581.325	7.47618	40.4	33.4
(S)-10,16-Dihydroxyhexadecanoic acid	740.093	622.341	615.636	877.544	712.014	503.985	518.194	611.028	452.244	528.495	704.305	835.488	630.987	514.328	543.603	-6.87389	C16H32O4	309.203	7.53338	54.1	83.8
15-Dihydroxyeicosatrienoic acid	148.659	117.037	143.693	247.588	321.847	115.002	117.55	51.8808	91.9473	44.3713	108.276	137.049	125.657	216.145	110.664	-4.53513	C20H34O4	337.237	7.53338	51	76.6
Salannin	2285.99	3237.28	2973.32	3585.44	1330.31	731.134	743.144	561.053	691.85	977.406	299.973	1441.98	478.064	1106.53	915.719	8.60275	C34H44O9	617.278	7.54768	41.6	24.8
Trypanothione disulfide	2334.71	4302.39	5373.05	1715.21	1540.44	450.1	437	416.761	520.199	271.864	387.61	415.105	484.214	1550.68	810.353	7.40136	C27H47N9O10S2	756.263	7.55485	50.6	72.2
Wyeronic acid	514.956	272.825	375.847	315.547	333.136	90.4079	143.283	165.668	137.16	173.099	284.724	228.828	280.015	264.387	244.323	-4.2091	C13H10O4	265.026	0.5981	44.7	31.5
Sodium deoxycholate	2283.23	2145.03	2061.31	4491.6	1193.8	6635.86	5792.23	3421.93	5709.81	3876.1	4200.22	12359.9	2807.92	2963.77	1796.56	1.79179	C24H40O4	391.286	7.61205	54.1	30.9
CL(8:0/10:0/10:0/11:0)	83511	79811.3	97186.3	59856	34128.7	31933.9	41968.5	39740.8	28780	56352.7	11463.5	40775.6	16501.2	21531.8	25590.5	-10.5894	C48H92O17P2	1001.56	7.6335	41.9	24.9
PG(a-21:0/22:6(5Z,7Z,10Z,13Z,16Z,19Z)-OH(4))	80.629	106.552	109.729	218.715	43.2531	24.2102	31.9621	17.9874	8.43802	8.26215	2.54431	48.979	14.1668	19.8739	20.1977	-0.870304	C49H85O11P	915.552	7.62635	41.4	20.6
L-Phenylalaninamide,L-prolyl-L-histidyl-L-prolyl-L-phenylalanyl-L-histidyl-(3S,4S)-4-amino-3-hydroxy-6-methylheptanoyl-L-isoleucyl-(9CI)	182852	190654	204760	128106	108030	26369.1	27777.8	35234.9	41646.7	12693.2	45971.5	12442.7	52361.4	119384	87393.4	4.22501	C54H74N12O10	1049.56	7.6478	40.6	14.3
(d(CH2)51,Tyr(Me)2,Arg8)-Vasopressin	1951.55	1460.27	1652.05	1520.19	2058.22	736.113	756.187	843.897	896.416	512.158	1160.46	470.822	1133.84	1563.58	1646.13	-4.28931	C52H74N14O12S2	1171.48	7.6478	40.8	20.5
(4E,7E,10Z,13E,16E,19E)-docosa-4,7,10,13,16,19-hexaenoic acid	16000.6	16297	16945.4	11414.5	10493.8	4738	5080.01	5463.67	5930.73	3135.56	7034.39	3357.02	6692.99	10795.5	9197.39	5.3347	C22H32O2	327.235	7.6478	45.3	37
4-Chloro-2-nitrobenzylalcohol	3562.84	3168.79	3531.2	2750.04	3385.87	3469.69	3980.16	3611.32	3812.56	4319.66	3695.93	3405.87	3486.24	2517.34	3746.25	6.13326	C29H37N3O6	568.271	7.6621	41.7	25.5
PC(2:0/PGF2alpha)	83778.8	127398	119104	109074	63712.4	26233.5	27266.7	21675.4	33046.8	15277.2	52414.8	21901.8	39747.1	92940.5	50604.3	5.38783	C30H54NO11P	656.322	7.6621	44.6	33.1
Luteolin 7-glucuronide	8.34685	4.71093	0.0400726	1.59668e-09	14.3156	32.9577	26.2899	0.0126102	33.5958	47.0619	15.148	21.8029	35.3893	4.38011	28.3679	-0.384408	C21H18O12	483.054	0.533717	43.1	23.8
5a,11a-Dehydrotetracycline	39.6648	55.0857	57.3702	73.7964	65.9583	22.6459	35.3064	22.6758	37	37.8041	29.6312	57.2904	67.325	48.159	28.3372	-1.2154	C22H22N2O8	463.112	7.66925	41.1	18.1
Jubanine C	366.615	440.338	396.786	473.842	449.158	505.727	541.125	463.043	623.607	611.402	511.579	674.56	396.859	476.862	411.366	-24.3901	C39H47N5O5	700.311	7.68355	42.9	51.6
Monacolin J acid	428.343	257.236	218.518	302.935	247.979	931.507	827.597	658.262	457.914	984.06	447.939	1298.55	349.971	264.177	341.693	-9.9197	C19H30O5	721.41	7.69068	42.3	29.5
(23S)-23,25-dihdroxy-24-oxovitamine D3 23-(beta-glucuronide)	444.317	444.398	402.964	180.458	283.071	88.0811	77.4614	72.9447	141.83	159.029	138.773	118.575	62.3253	201.051	140.716	12.9842	C33H50O10	651.346	7.69785	46	71.6
Gramicidin S	3657.53	5499.41	6129.53	5938.51	2844.19	3005.46	3141.13	2792.76	2763.22	2671.51	2044.91	2673.41	2251.61	3375.61	2043.6	-17.9862	C60H92N12O10	1175.65	7.705	42.8	40.6
14,15-Epoxyemindole SB	4129.24	4541.65	3530.56	6846.23	3778.3	1746.74	1858.18	1891.48	1797.15	629.548	1658.72	1464.2	1584.54	3476.02	2722.04	0.945591	C28H39NO2	466.297	7.705	43.7	40.9
Penitrem D	172409	179572	166607	125120	155622	51124.6	52218.3	52523.4	72424.1	27781.8	115569	35496.2	85001.2	131104	103109	-4.71187	C37H45NO4	612.33	7.705	48.5	58.5
PC(22:3(10Z,13Z,16Z)/20:3(5Z,8Z,11Z)-O(14R,15S))	1.59668e-09	1.59668e-09	1.59668e-09	3.98563	1.59668e-09	59.6367	97.9761	37.4635	75.0274	1.59668e-09	21.7466	109.477	11.4851	19.1832	1.59668e-09	-6.93618	C51H88NO9P	934.612	7.71213	47.3	53
5-Hydroperoxyeicosatetraenoic acid	165.384	51.9407	196.672	222.791	246.789	113.553	99.4219	42.2761	101.172	3.35919	257.512	157.198	101.54	190.414	185.661	7.68857	C20H32O4	335.225	7.7193	40.5	21.4
(3S,5R,6R,6'S)-6,7-Didehydro-5,6-dihydro-3,5,6'-trihydroxy-13,14,20-trinor-3'-oxo-beta,epsilon-caroten-19',11'-olide 3-acetate	562.63	570.777	520.974	289.502	398.714	248.881	245.858	224.925	344.093	158.341	450.693	78.2914	382.891	336.417	381.805	17.4105	C39H48O7	627.344	7.7193	44.5	61.6
Vertilmicin	706749	633569	607536	642324	581283	335643	333442	319432	394640	201654	511927	248804	428439	610277	561123	-11.9513	C22H43N5O7	524.28	7.74718	45.1	43
LysoPE(0:0/20:5(5Z,8Z,11Z,14Z,17Z))	4.2251	3.40349	8.73258	2.64446	10.747	30.5637	34.2236	34.5307	32.3037	42.7853	12.5985	94.9484	1.59668e-09	1.96164	6.4928	1.3241	C25H42NO7P	534.24	7.75433	40.2	18.8
Hemsloside Ma 2	155.307	89.9708	133.001	45.8412	117.9	262.407	257.412	271.859	212.254	367.893	85.5695	273.913	77.1556	27.6467	99.6502	-6.4147	C52H82O22	1079.5	7.76863	41.9	45.4
LysoPC(20:5(5Z,8Z,11Z,14Z,17Z)/0:0)	43.1285	209.334	48.6316	99.349	34.9435	9.27367	20.2338	1.59668e-09	1.59668e-09	0.990633	68.6635	23.4739	79.6776	207.043	123.91	7.512	C28H48NO7P	586.319	7.76863	45.1	51.8
Aliskiren	184.37	150.905	192.79	168.386	233.386	113.063	81.0886	53.2767	97.3347	43.0353	221.9	39.055	68.8271	53.2437	93.9741	0.526343	C30H53N3O6	596.392	7.78293	52.5	71.4
PE(DiMe(11,5)/20:3(8Z,11Z,14Z)-2OH(5,6))	58.4399	124.245	91.2105	71.4017	35.9099	140.117	196.668	130.382	89.5042	133.354	90.4704	57.8093	45.511	23.6689	74.1759	3.47944	C47H82NO11P	902.535	7.79008	44.1	44.6
Notoginsenoside I	87552.1	71477.4	68501.9	74393.2	73167.5	14966.3	13730.9	14850.7	24836.1	4667.94	53729.7	7437.39	37340.7	75150.7	54449.2	8.55178	C54H92O22	1091.61	7.79723	51.9	75.8
Kinetensin	948.526	782.874	860.983	506.167	1299.91	258.529	235.009	235.021	484.585	90.6885	1091.41	71.21	877.809	719.778	936.563	-4.56883	C56H85N17O11	1170.65	7.80438	45.1	33.1
22R-Acetoxy-1alpha,3beta-dihydroxyergosta-5,24E-dien-26-oic acid 3-O-b-D-glucoside 26-O-[b-D-glucosyl-(1->4)-b-D-glucosyl-(1->2)-6-acetyl-b-D-glucosyl] ester	2005.49	1728.65	1907.91	1527.91	2321.33	795.699	769.487	803.651	1013.33	327.809	1727.44	494.102	1289.17	1464.51	1680.31	4.12048	C56H88O27	1191.55	7.79723	41.8	21.9
Boceprevir	167.591	138.777	199.379	197.144	93.3412	265.411	260.892	276.51	188.093	377.647	62.9638	380.436	27.6034	32.3717	59.0856	1.35665	C27H45N5O5	518.335	7.79723	48.7	52.1
LysoPC(22:6(4Z,7Z,10Z,13Z,16Z,19Z)/0:0)	7244.68	5739.31	5885.25	4212.07	6831.53	3047.12	3032.16	2986.29	3806.24	2250.06	6764.6	2329.56	4314.39	4137.03	4881.8	2.45661	C30H50NO7P	602.303	7.79723	43.2	73
Remikiren	2117.01	1787.97	1621.75	563.694	838.314	387.492	331.611	309.829	432.472	296.506	562.131	491.196	400.574	570.35	505.698	-16.8347	C33H50N4O6S	651.345	7.79723	44.2	70.6
(3a,5b)-24-oxo-24-[(2-sulfoethyl)amino]cholan-3-yl-b-D-Glucopyranosiduronic acid	1985.68	1433.13	1625.14	882.566	2965.93	715.209	682.689	785.066	1293.07	363.887	3049.85	406.127	1697.52	1179.44	1959.51	17.0144	C32H53NO11S	680.32	7.79723	49.1	69.3
4-Hydroxydecanedioylcarnitine	1004.83	714.305	507.978	570.399	452.681	2110.05	1883.02	1484.74	1002	2033.07	791.268	2886.62	727.083	461.315	876.601	-2.97066	C17H31NO7	721.411	7.81153	48.5	53.1
Valnemulin	180.648	358.82	324.942	260.745	147.764	589.545	665.233	735.243	343.913	1016.56	100.168	1155.21	61.2544	118.958	207.984	-20.9484	C31H52N2O5S	1127.69	7.81868	41.5	41.7
Didemnin	2908.11	3081.02	3180.93	2176.15	2458.45	1499.58	1514.47	1591.09	2064.95	1176.17	2455.1	960.433	2133.99	2208.79	1981.89	18.4346	C57H89N7O15	1146.63	7.81868	47.4	73.3
PC(17:2(9Z,12Z)/0:0)	146089	182836	186082	197180	122198	314045	329189	300595	204452	461432	86847.4	526783	101986	103509	118890	0.697203	C25H48NO7P	504.31	7.82583	52.6	66.8
Asi-222	482398	578433	598980	596130	390454	1.07083e+06	1.08218e+06	1.00997e+06	662421	1.54295e+06	284430	1.73277e+06	321897	317148	376452	24.4426	C29H45NO7	564.33	7.82583	46.3	56.5
Everolimus	712.006	461.05	352.592	429.618	329.785	1047.81	886.976	730.285	702.243	788.042	777.16	661.398	733.816	578.382	703.985	26.4305	C53H83NO14	992.576	7.83298	46.9	74.2
Avenestergenin B2	1144.33	829.588	1017.03	376.855	617.754	389.839	343.228	284.985	485.239	161.645	938.922	62.4366	766.22	561.828	668.536	-0.885739	C37H52O6	627.345	7.85443	46.9	44.3
5-O-beta-D-Mycaminosyltylonolide	9313.27	9484.48	10754.1	8060.72	9516.67	11668.2	12171.4	12107.3	10896.1	13736.3	10426.3	12728	9667.58	6792.83	8932.79	10.9298	C31H51NO10	632.327	7.85443	52.5	83.2
Hydroxydestruxin B	334.043	229.915	312.819	221.6	407.833	115.099	97.4562	56.0253	238.991	41.2255	263.73	74.5881	224.363	197.183	330.546	-0.570021	C30H51N5O8	630.348	7.86873	48.7	68.3
LysoPC(22:5(4Z,7Z,10Z,13Z,16Z)/0:0)	55081.9	50920.8	51332.6	25759.8	58174.4	20760.6	19505.3	26670.8	33753.5	14304.9	41134.7	12915.3	37382.6	41379.1	30789.6	-6.24865	C30H52NO7P	614.343	7.90448	47.7	52.2
Cholylmethionine	14779.5	35314.3	27112.6	19824.8	8258.33	8750.68	9515.71	6061.23	8102.29	4177.95	5335.34	9445.49	4161.23	19345.7	13076.3	6.32006	C29H49NO6S	584.33	7.9188	44.3	40
Flurithromycin	36.3007	577.678	8.17866	11.8347	2.5084	1879.25	1459.78	1505.24	2367.81	521.511	11.5105	6510.62	72.9751	245.182	3.55357	-5.99988	C37H66FNO13	786.417	7.9331	49.9	67.3
5-Oxoavermectin ''1b'' aglycone	880.452	994.037	975.913	893.234	909.662	684.335	648.691	571.733	816.83	601.003	711.228	834.077	531.831	963.175	598.036	-1.65036	C33H44O8	1195.62	7.94025	44.8	43.1
7Z, 10Z, 13Z, 16Z, 19Z-docosapentaenoic acid	3412.63	2473.47	2614.03	2279.35	2535.38	1406.36	1429.95	1641.92	1850.27	1268.82	1948.87	1257.18	1699.67	2726.53	1879.18	5.17155	C22H34O2	329.25	7.94025	42.4	23
Gymnodimine	5571.23	9433.78	7869.4	14873.8	3836.33	22501.6	20335.1	18080.8	11322.4	20485.8	2565.32	35469	4135.6	8622.42	5766.08	-7.03958	C32H45NO4	1059.66	7.9474	45.6	54.7
CDP-DG(a-25:0/18:1(12Z)-2OH(9,10))	596.638	614.801	674.552	585.073	720.313	288.409	261.55	223.823	347.69	250.466	505.916	280.698	547.325	567.509	416.284	4.33958	C55H101N3O17P2	1172.63	7.95455	41.2	25.9
Cholylthreonine	5998.13	7066.37	7538.64	7825.86	5713.42	7529.95	9269.69	7659.39	7027.21	8824.56	6000.6	7667.22	6808.09	7276.34	6261.31	2.6923	C28H47NO7	530.311	7.95455	45.7	49.4
LysoPC(20:3(5Z,8Z,11Z)/0:0)	12043.3	15505.6	21521.4	10518.1	10370.7	17305.8	25444.6	21469.5	14683.8	29862.1	11802.1	17744.7	13519.3	7582.89	9751.79	-3.27341	C28H52NO7P	590.345	7.9903	42.4	21.7
Ketotrilostane	290.998	190.467	278.901	169.393	321.486	99.7026	49.5341	104.782	169.937	69.4303	252.961	56.8163	340.351	247.565	65.1057	-4.50067	C20H25NO3	653.357	8.01175	50.3	59.6
3''-Deamino-3''-hydroxykanamycin B	1134.5	1151.85	1195.38	1080.68	695.606	772.794	838.397	635.367	720.348	433.162	428.695	625.609	354.949	741.234	1412.38	-8.3117	C18H36N4O11	1027.48	8.0189	40	21.5
Malformin	1009.37	1148.16	1059.1	982.687	605.242	789.98	829.523	634.812	657.083	475.832	447.022	727.819	372.933	910.95	1190.99	-4.05926	C23H39N5O5S2	550.212	8.0189	43.5	38.4
Hydroxyhomodestruxin B	2055.63	2660.63	2666.85	2099.27	1896.14	1587.15	1616.24	1681.79	1919.03	1775.29	4101	1571.93	2449.45	3857.94	2010.94	-23.3207	C31H53N5O8	658.344	8.04035	45	58.4
UDP-N-acetylmuramoyl-L-alanyl-gamma-D-glutamyl-L-lysine	360.786	346.048	322.777	301.059	411.483	524.67	389.344	501.825	443.487	413.86	348.244	439.786	390.716	361.542	264.99	10.6088	C34H55N7O24P2	1028.26	0.612417	40	36.3
Cucurbitacin C	169604	240874	231357	166828	90743.7	75414.5	85772.9	65674.3	73691.6	105530	47463.1	167623	42963.6	49428.8	71919.4	-25.1801	C32H48O8	595.29	8.07538	53.1	95.8
Maraviroc	3919.95	4747.14	6610.7	8363.21	3717.5	10073.6	14588.2	10880.3	7455.11	17686	4183.74	13031.2	6607.87	4699.09	5627.58	8.95899	C29H41F2N5O	1085.68	8.12543	48.3	67.9
LysoPE(0:0/24:1(15Z))	35679.3	43459.2	41006	33759.1	32617.6	30516.6	33310.6	29160.6	28685.6	30861.3	30249.5	41389.1	26870.5	25816.7	29892.1	-23.0797	C29H58NO7P	608.32	8.1326	40.6	43.7
PE(O-16:0/18:1(9Z))	1494.51	721.233	1147.75	1148.73	1185.95	450.305	519.902	1156	623	908.459	1375.31	1037.97	1329.98	1104.58	952.93	11.3463	C39H78NO7P	738.529	8.1326	47.7	63.6
1-Stearoyl-2-hydroxy-sn-glycero-3-phosphoethanolamine	51854.9	46547.9	43124.2	51416.3	32882	56211.1	48062.9	61311.4	59474	51087.7	163386	49743.6	70539.3	116399	91286.8	-41.6287	C23H48NO7P	526.295	8.13973	46.5	71.6
Janthitrem F	46.7178	1816.25	666.616	132.291	75.9441	1650.75	1527.8	1378.41	1927.83	1857.62	302.687	2559.74	505.137	1256.59	543.31	-12.0913	C39H51NO7	690.357	8.1469	40.1	21.9
Ponasteroside A	771.849	774.915	1089.47	276.629	548.899	190.254	265.969	242.699	463.581	87.7134	306.844	133.191	231.818	235.189	268.73	-29.3724	C33H54O11	647.323	8.1898	40.7	46.2
Esculeogenin A	153.71	213.993	164.178	6140.15	1680.82	6437.84	5390.27	4482.05	4784	4839.05	1759.33	8709.35	3448.54	9658.79	5324.5	2.46148	C27H45NO4	468.311	8.2041	42.3	23.5
Corchoroside B	51.1103	44.883	64.9837	31.9039	29.3489	38.4947	45.5878	55.2827	27.1827	57.8222	18.7938	37.3205	23.4114	6.0722	28.7214	-21.2213	C29H42O8	563.275	8.2327	44.6	72.1
PS(18:1(11Z)/20:0)	929.232	860.69	714.994	975.872	885.603	478.274	389.597	378.168	399.792	287.298	921.797	974.71	633.546	606.026	462.955	6.86642	C44H84NO10P	838.564	8.2327	47.8	62.3
8-[(1R,2R)-3-Oxo-2-{(Z)-pent-2-enyl}cyclopentyl]octanoate	2063.48	2090.55	2202.1	1615.56	1743.92	1007.48	968.653	1086.87	845.929	1066.58	874.717	1362.81	1138.6	716.632	914.984	5.31754	C18H30O3	293.214	8.23985	43.3	28
N-Desthienylethyl-rotigotine	271.154	263.819	157.703	155.937	276.409	24.5702	27.4389	32.345	51.0475	14.1472	141.436	30.8341	72.4176	74.1037	175.033	-2.80181	C13H19NO	455.29	8.23985	47.4	41.8
5-Hexyltetrahydro-2-furanoctanoic acid	895.857	401.728	617.947	448.151	546.611	327.678	268.354	187.599	228.515	259.691	535.271	645.912	404.401	180.775	325.776	5.98389	C18H34O3	297.245	8.25415	46.8	44.9
(卤)-2-Hydroxy-4-(methylthio)butanoic acid	374.272	307.078	336.547	380.772	307.686	256.236	280.372	219.457	287.986	241.614	314.606	353.635	246.119	227.939	245.038	-4.38148	C5H10O3S	171.009	0.612417	47.4	48.8
LysoPC(20:0/0:0)	426.235	114.794	559.625	229.298	437.462	143.454	77.9212	130.948	132.599	119.138	162.773	77.6103	131.471	105.149	96.9976	-1.93312	C28H58NO7P	596.392	8.25415	50.4	59.7
LysoPA(0:0/18:2(9Z,12Z))	268.546	271.614	180.344	133.862	271.363	28.0433	35.4475	44.4072	50.5789	12.6016	154.653	38.4799	81.7594	73.7966	175.987	1.32855	C21H39O7P	455.219	8.28275	41	15.8
PS(14:1(9Z)/20:4(5Z,8Z,11Z,14Z)-OH(20))	1.59342	481.409	1.11162	1.59668e-09	4.05498	1098.24	1310.47	1062.42	1376.82	585.736	2.18502	2900.99	2.46347	378.707	6.00891	-7.28803	C40H68NO11P	804.417	8.28275	45.3	46.5
17-Hydroxymethylethisterone	942.891	442.686	694.083	362.702	641.844	149.196	117.166	200.565	167.887	263.52	1205.25	206.933	410.03	133.21	288.517	-2.58015	C22H30O3	387.217	8.2899	40.8	12.2
6-(Hydroxymethyl)-2,4(1H,3H)-pteridinedione	1404.23	1822.81	1347.44	1241.88	1543.38	1629.92	2400.82	2011.5	1663.33	2311.96	1688.17	1107.94	2881.97	1778.59	1573.59	9.78149	C7H6N4O3	229.015	0.612417	42.4	26.2
D-erythro-1-(Imidazol-4-yl)glycerol 3-phosphate	372.947	205.371	239.705	252.23	252.231	191.596	144.251	121.574	205.037	160.619	321.725	173.526	206.484	172.75	248.672	-0.223737	C6H11N2O6P	273.005	0.60525	41.3	20.6
PC(PGD1/P-18:0)	441.296	353.595	347.237	443.69	318.808	133.999	91.6923	174.21	123.87	168.235	436.347	311.944	326.177	188.449	268.138	-3.40293	C46H86NO10P	864.571	8.2899	43.6	44.2
Hovenidulcigenin B	1181.83	1869.47	1435.93	1019.35	932.2	1970.96	1802.43	2729.2	2475	2958.5	2853.98	1428.74	2239	2081.58	1360.62	-5.56506	C32H50O7	1137.7	8.31135	45	48
Pikromycin	131.153	386.545	343.792	769.589	63.2801	675.357	568.954	1203.65	1328.82	748.478	424.412	729.228	1287.37	3920.61	1248.18	20.943	C28H47NO8	1095.68	8.4179	48.3	73.7
KOdiA-PC	868.239	842.705	777.906	1345.15	1165.91	1260.95	1111.85	1711.73	1932.82	2115.59	3445.9	1014.84	2207.46	1819.99	1254.7	-3.22081	C32H58NO11P	684.347	8.42505	53.2	78.3
3-Oxohexadecanoic acid	3815.05	2360.01	3703.47	3511.09	3152.28	1390.14	2966	2837.43	1850.11	2430.73	5849.67	2212.38	3832.75	2608.93	3124.43	10.9604	C16H30O3	269.215	8.48225	42.1	26.5
12(r)-Hydroxyeicosatrienoic acid	692.297	523.285	605.724	548.956	370.237	347.142	334.639	325.531	322.19	445.353	729.293	518.721	387.787	397.453	316.353	2.8572	C20H34O3	321.244	8.48225	44.6	30.6
(10Z,12E)-Tetradecadienoylcarnitine	158.126	214.511	149.577	119.02	109.025	38.0066	27.0107	26.9051	51.8038	21.6212	82.5937	68.2265	30.6895	46.6207	63.8267	-5.58059	C21H37NO4	366.263	8.518	40.7	14.3
Fluphenazine decanoate	3571.64	4811.04	4068.51	6138.04	2966.08	2468.42	2538.15	2217.55	1870.45	1590.15	1400.32	2675.4	1301.13	3259.11	2407.85	-0.299359	C32H44F3N3O2S	626.28	8.5323	42.2	15.5
1-(11Z,14Z-eicosadienoyl)-glycero-3-phosphate	313686	285285	289079	116491	93653.2	71526.8	84257.6	84053.8	113520	64452.5	45567.3	147249	41164.6	97606.9	85785.8	-0.120938	C23H43O7P	507.273	8.54662	41.9	13.6
Dihydroechinofuran	9453.04	7674.1	8486.25	3018.7	3189.62	1940.03	2318.11	2379.27	3207.26	1955.15	1551.34	3291	1336.27	2073.88	2445.26	0.561535	C16H18O3	575.265	8.55375	41.6	16.7
Withanolide A	1314.09	2111.58	1344.63	2949.11	737.343	531.975	642.851	570.611	525.601	259.169	305.27	668.994	439.736	1052.88	629.713	1.43691	C28H38O6	469.26	8.60382	44.2	41.5
17-N,N-Diisopropylcarbamoyl-4-azaandrostan-3-one	1.59668e-09	1.59668e-09	1.59668e-09	1.59668e-09	1.59668e-09	1.59668e-09	8.93692	1.59668e-09	1.59668e-09	1.59668e-09	21.277	10.9387	11.6479	12.4518	1.59668e-09	12.975	C25H42N2O2	447.328	8.61812	40.5	34.7
5-Phosphoribosyl-4-carboxy-5-aminoimidazole	2268.52	5377.01	3914.1	1918.9	3130.02	4632.8	4893.52	4188.1	4721.49	4091.43	2400.76	3290.91	3796.03	3087.56	3154.35	-13.6286	C9H14N3O9P	384.04	0.612417	40.4	39.1
Corchorusoside B	268.664	391.057	509.619	296.126	59.7859	87.5039	106.63	83.4265	97.8217	23.9863	36.7578	128.264	6.41783	667.408	413.065	-8.81255	C35H54O13	681.343	8.68248	45.1	54.7
24,25-Diacetylvulgaroside	30880.1	29951.8	26894.2	27285.4	31684	9667.62	11436.3	9960.72	17041.6	4200.76	20938.5	7254.52	15230.2	49117.9	24634.8	4.78219	C29H44O8	555.276	8.73252	42.9	24
20-Oxo-5-O-beta-mycaminosyltylactone	2903.61	3953.51	3664.61	2957.85	2350.16	6793.64	6301.46	5156.03	5802.66	4324.08	3091.67	8698.1	3066.39	7219.04	5667.97	-25.3469	C31H51NO9	626.34	8.77473	48.2	69.4
L-Monomenthyl glutarate	164.843	246.057	246.299	437.788	195.497	528.293	486.074	525.306	428.359	552.147	350.898	605.448	348.274	454.772	291.765	-18.3455	C15H26O4	585.355	8.78188	45.4	53
Momordicine III	3.85381	16.8243	20.6731	6.13215	12.2938	112.149	112.122	86.5706	82.9299	84.3042	140.219	60.9956	102.502	98.0836	67.1968	-16.3956	C36H56O10	647.369	8.78188	42.4	57.9
Dehydrophytosphingosine	154.138	195.029	161.164	94.5452	157.906	56.3095	47.4944	41.8213	59.639	90.0675	99.0979	68.2457	50.838	30.8637	41.324	15.3526	C18H37NO3	336.257	8.81048	48.8	66.1
Oleoylethanolamide	35.9624	68.5721	52.6682	48.4945	89.943	18.7076	20.9368	1.73657	53.2555	17.0318	69.5294	8.61392	33.6759	32.0964	33.2345	-31.8702	C20H39NO2	360.257	8.81048	45.8	62.2
Zotarolimus	10453.4	9428.33	8730.41	9402.96	3493.49	4069.95	4894.67	3674.3	5924.32	2431.17	2318.23	7077.64	2121.63	9004.21	7450.67	-9.37174	C52H79N5O12	1010.56	8.82478	41.9	28.2
PE(DiMe(13,5)/22:6(5Z,8E,10Z,13Z,15E,19Z)-2OH(7S, 17S))	457.198	329.408	474.348	245.935	576.565	247.631	213.892	269.722	185.459	336.612	433.105	171.495	524.202	140.285	287.967	-2.92743	C51H84NO11P	938.55	8.83192	45.9	48.7
CDP-DG(PGF2alpha/18:2(9Z,11Z))	1736.96	1571.61	1627.08	1354.73	716.122	458.978	618.679	472.791	898.522	291.392	283.171	836.566	171.234	715.189	1141.14	17.3805	C50H83N3O18P2	1110.5	8.83907	44.4	47.6
PI(22:3(10Z,13Z,16Z)/6 keto-PGF1alpha)	6477.58	8205.15	7261.09	7993.76	2850.73	1840.97	2144.34	2340.62	4993.02	1399.33	1565.3	6218.41	1498.47	3891.81	1926.4	-19.2831	C52H89O17P	1037.54	8.85337	46.5	61.4
6'-Oxogentamicin X2	110.814	78.6406	143.07	80.9288	224.327	15.5203	17.217	17.7171	13.8629	6.09514	65.981	3.22615	31.3113	9.32389	12.7115	-29.5991	C19H36N4O10	525.227	8.85337	44.2	50.8
Magnesium protoporphyrin	880.115	984.507	1211.47	1349.9	455.2	317.928	427.937	395.038	748.671	304.322	244.615	805.847	201.176	722.984	562.274	9.61029	C34H32MgN4O4	605.208	8.84623	44.1	50.8
Ethylsuberenol	15240.9	15233	14570.7	12915.2	7961.69	6232.66	6233.78	6217.83	10320.8	5562.44	5604.71	11655.4	4849.79	5536.22	4392.91	-4.49029	C17H20O4	575.262	8.86053	47.5	47.1
Cetefloxacin	619.103	2589.3	1002.17	858.524	1744.8	11132.1	11076.8	12466.6	16561.2	13749.3	1299.17	21895.5	3458.26	2437.93	1701.59	5.16835	C20H16F3N3O3	448.115	0.612417	41	22.7
Androsterone glucuronide	137.731	152.998	171.633	150.817	103.199	102.165	114.687	95.3334	98.6091	65.4377	91.988	129.201	99.5267	57.0664	62.7467	2.56855	C25H38O8	501.227	8.91058	44.6	35.9
3-Dehydro-2-deoxyecdysone	169.87	427.022	313.342	285.101	134.989	127.869	152.546	28.3985	131.15	76.5366	68.8069	182.967	67.19	193.385	252.126	-27.1303	C27H42O5	445.284	8.91773	42.5	60.5
Cyclotricuspidogenin C	165.252	121.727	164.192	674.322	53.3045	158.411	153.554	219.567	161.07	319.262	69.5069	191.626	50.1193	95.0979	116.104	0.174217	C31H52O7	1117.74	8.95348	44.9	39.6
1-heptadecanoyl-sn-glycero-3-phosphocholine	396051	455109	466452	485330	299816	572377	581215	539125	510331	431930	366506	638515	346770	706161	605557	0.104594	C25H52NO7P	508.341	8.97493	40.2	4.54
13-Azaprostanoic acid	70.1478	102.506	80.3892	43.692	86.2578	35.0461	25.1914	28.606	36.8244	14.2186	58.5222	25.8109	34.6052	35.7447	61.1719	10.2601	C19H37NO2	356.284	8.98208	44.5	53
Biolimus A9	2153.45	1745.41	1242.52	1541.96	924.986	2759.49	2470.62	1999.47	1877.97	1926.23	2153.36	2803.11	1792.58	2355.97	2949.05	-2.45479	C55H87NO14	984.603	8.98208	49.5	65.3
22-oxo-docosanoate	92.0886	102.089	63.4233	90.5028	83.1238	40.1272	27.9023	31.665	77.4553	1.59668e-09	102.262	33.0504	47.4617	119.716	56.8532	-24.0374	C22H41O3-	374.272	8.98925	41.8	53.7
Dihydroceramide	250.439	265.549	240.124	173.082	219.86	60.5345	47.87	60.0817	84.1697	78.624	95.0495	112.373	63.8069	71.1739	117.1	17.16	C19H39NO3	350.273	9.00355	47.2	61.7
LysoPC(17:0/0:0)	355.036	392.418	322.258	926.063	18.4424	1226.41	1571.74	1384.14	1134.6	658.764	286.922	2075.72	176.47	2101.23	1511.67	0.479682	C25H52NO7P	1017.69	9.0107	42.1	45.1
Caspofungin	112.853	63.1484	61.2868	120.796	18.3013	329.796	307.285	224.672	284.662	122.419	126.988	366.232	98.75	432.063	525.715	-11.0196	C52H88N10O15	1127.6	9.0536	44.5	46.1
Oleoyltaurine	1814.72	2506.86	1913.51	3159.02	2620.44	3698.78	3815.3	3617.27	4462.01	2814.33	7422.41	2074.7	3125.48	3654.51	2987.27	13.4314	C20H39NO4S	410.24	9.0536	41.6	25.2
Glycocholate	28742.2	20216.6	23377.2	28455.8	11027.7	76304.8	74004.9	56676.3	63962.1	32098.6	31307.7	84458.8	29580.4	142466	124573	28.8361	C26H43NO6	464.315	9.04645	44.4	54.6
5,6-dehydro Arachidonic Acid	23421.8	30884.9	20221.4	29694.9	13570.6	7836.89	6498.21	5629.07	5669.56	5833.87	2121.2	14108.3	5030.51	11418	6676.12	6.64115	C20H30O2	301.219	9.14585	41.5	19.2
PE(P-18:0/PGF1alpha)	4467.56	6657.37	5940.11	5651.53	4257.32	4318.68	2933.83	2778.64	2094.03	3864.51	3834.45	3925.29	2233.83	4015.75	3282.97	14.6248	C43H82NO10P	824.554	9.14585	42.5	44.2
PE(22:1(13Z)/PGE1)	1636.47	1901.38	1832.05	1433.25	2508.37	1300.4	962.016	1023.2	812.543	1483.68	1594.3	1039.16	991.127	887.792	1016.09	-19.6239	C47H86NO11P	892.551	9.14585	43.8	65.7
2-hydroxyhexadecanoic acid	1308.1	880.562	1014.07	884.23	1041.48	704.86	615.049	699.564	717.74	556.763	1028.29	681.549	751.959	636.379	820.906	8.23676	C16H32O3	271.23	9.18162	45.4	39.9
7,13-Eperudien-15-oic acid	163.158	113.579	121.879	103.558	182.518	103.436	98.8352	69.6825	88.2226	86.0589	160.413	103.611	90.9048	50.0224	94.7023	23.8362	C20H32O2	339.217	9.18875	40.9	36.5
Angiotensin (5-7)	247.234	212.56	202.839	198.847	266.85	118.38	106.247	93.3643	165.754	198.947	180.675	140.736	115.07	118.653	177.389	-2.74001	C17H27N5O4	775.409	9.20307	43.1	35.9
Levan	380.275	1812.71	406.158	478.915	648.563	23233.7	15816.8	26462.7	9261.37	14783.9	1116.14	27271.2	949.167	722.925	743.838	-3.1645	C18H32O16	539.137	0.612417	43.8	27.8
4,6-Decadiyn-1-ol isovalerate	45.6039	369.626	31.6935	367.257	6.79735	322.317	702.122	374.497	807.974	281.269	808.711	861.782	737.861	656.707	456.186	14.8323	C15H22O2	513.329	9.23882	44.3	40.7
Oleamide	662.742	781.264	468.31	385.121	440.977	339.726	258.302	338.779	368.693	315.135	769.951	360.317	326.07	373.192	456.793	6.06818	C18H35NO	326.272	9.28172	48.6	54.7
LysoPC(P-18:0/0:0)	1292.16	1428.76	1230.91	1875	520.06	4090.03	3346.07	3079.52	3317.73	1573.71	1500.36	5527.91	2069.19	7421.07	3455.01	-0.35905	C26H54NO6P	552.367	9.31032	44.5	27.2
PS(18:0/18:1(9Z))	3156.85	2724.91	2625.84	2196.15	1830.52	2283.39	2939.36	2366.27	2512.26	1873.62	4784.16	3768.61	5552.92	3555.33	2235.62	26.0298	C42H80NO10P	810.547	9.31747	41.5	54.7
alpha-Terpineol propanoate	166.41	212.494	116.079	254.566	184.902	230.158	265.79	208.183	287.378	188.929	438.265	340.253	261.346	428.246	280.026	-29.4987	C13H22O2	419.304	9.35322	41.3	48
Tangeraxanthin	695.124	863.696	763.424	931.703	378.298	342.581	318.232	247.256	298.251	249.771	324.567	319.474	342.29	507.09	435.536	-1.61027	C34H44O2	1027.68	9.39613	41.1	24.3
2-Gonen	1487.56	1937.7	1593.03	1875.86	1024.22	917.113	829.414	766.375	827.156	709.162	851.814	1010.73	864.642	1423.79	1195.38	11.4326	C17H26	229.199	9.39613	42.7	29.3
Docosahexaenoic acid	287478	347866	290770	323947	199539	176645	157199	150044	159975	142452	175095	178379	168272	241908	220591	4.21444	C22H32O2	327.234	9.39613	41.7	14.5
omega-hydroxyfinasteride	31632.4	36098.9	31378.4	33923.4	22152.3	20054.4	17897.3	17997.8	17794.3	17690.3	20354.3	21202	18232.5	25302.6	24121.9	-7.0009	C22H34N2O3	395.222	9.39613	40.8	23
Fumiquinazoline F-indoline-2',3'-diol	394273	515635	400363	465003	235368	213214	186750	187034	184779	162533	210118	210536	205982	313086	282229	1.13923	C21H20N4O4	427.159	9.39613	40.2	16.1
Eurycomanol	29309.7	40541.5	29626.7	36601.9	16229	15015.7	13224.2	12764.6	12750.2	11189.2	14403.5	15435.3	14227.8	23220.7	19984.9	0.548818	C20H26O9	455.157	9.39613	45.3	37.9
Abscisic acid glucose ester	15421.9	20550	15289.6	18417	8596.28	7739.46	6759.15	6701.01	6572.53	5654.03	7721.25	7844.06	7486.69	11646.2	10337.3	-38.4501	C21H30O9	425.165	9.39613	42.4	48.6
O-Demethyl-N-demethyl-staurosporine	3738.59	5382.65	4292.33	5808.67	2304.64	1751.15	1604.97	1499.66	1751	1445.09	1597.43	1822.23	1579.39	3142.82	3339	16.1198	C26H22N4O3	459.151	9.39613	42.1	34.3
1-O-E-Cinnamoyl-(6-arabinosylglucose)	1466.96	1965.03	1774.39	2294.47	909.004	676.744	609.219	647.133	677.527	562.619	673.706	662.253	776.548	1307.68	1172.11	0.897336	C20H26O11	441.141	9.39613	44	36.1
Lotrafiban	2563.33	2674.43	2358.15	2385.04	2045.52	1367.54	1305.47	1213.66	1280.73	1430.35	1703.92	1294.31	1365.63	1372.19	1815.97	-2.32665	C23H32N4O4	463.211	9.39613	43.1	29.6
(R)-Isobyakangelicin 3'-glucoside	2815.42	3729.14	2975.36	3344.42	1605.27	1181.18	1092.3	1011.77	1043.62	942.254	1189.99	1202.42	1139.88	1865.66	1949.65	-5.73242	C23H28O12	495.148	9.39613	45.4	42
Ethanol and folate	1013.37	1367.89	1041.56	1143.61	637.029	482.67	435.507	459.709	405.118	383.166	478.81	494.372	509.67	770.065	637.583	-3.18142	C21H23N7O6	514.168	9.39613	48.5	49.7
Glucosylgalactosyl hydroxylysine	1180	1357.55	1273.83	1258.15	851.959	617.416	558.984	553.091	548.122	552.127	657.521	577.8	609.605	664.752	929.291	-10.8362	C18H34N2O13	531.199	9.39613	45.4	44.4
DG(15:0/22:6(4Z,7Z,10Z,13E,15E,19Z)-OH(17)/0:0)	9708.53	11311.1	9439.47	10521.3	6574.03	5290.52	4641.27	4468.77	4681.77	4411.48	5462.45	5104.77	5123.8	6870.65	6982.25	1.48197	C40H66O6	677.456	9.39613	43.3	19.3
Avermectin A1a monosaccharide	3162.28	4884.34	3296.31	4441.01	1332.03	1249.3	910.192	837.614	890.916	688.129	982.262	1258.7	1032.55	2399.69	1975.32	-20.6106	C42H62O11	777.383	9.39613	45.5	51.1
PA(10:0/20:5(6E,8Z,11Z,14Z,17Z)-OH(5))	1506.99	2481.94	2368.06	1937.79	748.856	3582.91	3250.79	2708.65	4482.78	2267.9	3051.71	4393.58	1880.67	3138.17	2407.13	-14.3685	C33H55O9P	647.324	9.41685	41.3	32.3
N-Palmitoyl Proline	272.057	440.869	267.485	222.797	173.976	134.09	102.932	134.015	166.32	149.476	234.008	180.821	176.979	263.422	308.58	8.08166	C21H39NO3	352.289	9.43115	40.5	27.1
L-Metanephrine	797.465	689.302	830.397	746.986	646.531	883.64	952.624	796.211	1006.59	781.814	928.823	874.93	643.424	772.577	858.579	7.47776	C10H15NO3	439.212	9.4955	42.9	30.3
DG(15:0/18:1(12Z)-O(9S,10R)/0:0)	1681.75	1502.38	1957.41	1682.87	1278.16	2231.81	2317.33	1835.16	2201.68	1611.4	1705.88	2253.97	1542.04	2687.84	1892.21	2.72548	C36H66O6	629.457	9.4955	40.1	7.39
Maltotetraose	387.127	770.21	673.549	338.722	625.23	14044	8365.18	15763.5	1539.67	5436.32	565.859	9077.82	606.89	473.595	364.695	0.395041	C24H42O21	701.192	0.612417	45.3	35.7
Sedridine	600.118	739.004	689.45	598.122	329.616	457.722	376.169	446.452	350.88	339.172	226.016	491.691	299.876	596.99	417.878	-1.55474	C8H17NO	285.254	9.58132	40.3	3.81
Dhesn	367.128	431.176	388.096	509.174	45.2098	48.1005	44.4158	33.576	35.198	34.9004	83.1462	86.3606	53.3391	291.071	71.79	0.103809	C30H39N5O5	594.293	9.58132	41.5	13.6
Fenazaquin	728.716	658.971	571.895	660.388	355.015	203.857	288.103	153.679	248.027	245.493	375.021	274.962	237.893	358.619	536.849	10.9822	C20H22N2O	341.146	9.58847	41.3	22.7
Verbasoside	1417.94	1587.79	1250.56	1074.14	982.816	865.533	683.685	887.998	745.418	778.02	668.768	492.943	843.948	835.73	966.947	2.5011	C20H30O12	497.164	9.58847	42	21.9
Hydroxydesmthyl doxepin glucuronide	507.28	647.774	573.524	425.26	315.726	285.156	223.685	360.384	296.899	194.756	98.3341	186.099	184.656	458.699	239.316	-6.80816	C25H29NO8	516.184	9.58847	41	21
1-Phenylpiperidine	694.522	450.378	492.035	460.695	332.055	315.293	224.249	483.666	213.246	436.234	774.848	664.283	309.855	606.528	544.659	5.08729	C11H15N	367.241	9.62422	46.2	41.8
Alanylmethionine	539.293	961.367	853.457	718.148	745.782	469.726	615.654	525.718	653.343	500.344	612.225	698.572	604.04	772.791	461.163	0.21915	C8H16N2O3S	485.197	0.54085	40.4	10.4
Benazepril	954.987	1562.83	1481.6	1549.82	250.023	532.199	388.777	318.615	665.629	210.443	562.061	1477.01	284.223	1843.86	1406.15	-10.5939	C24H28N2O5	423.188	9.69573	40.1	14.7
(Z)-11-Eicosen-1-ol	105.631	389.508	339.096	355.227	278.897	63.1692	123.763	128.648	101.191	183.513	141.716	206.969	175.681	191.035	171.573	1.75475	C20H40O	341.307	9.82372	42.5	29.8
Notoginsenoside T2	78.963	77.195	84.8059	39.0079	15.688	25.8131	3.72914	24.297	20.2952	21.2527	26.5096	5.48102	25.9793	104.593	120.465	3.61668	C37H62O10	665.429	9.82372	46.2	40.4
Alogliptin	1371.72	1164.65	1183.67	718.041	770.191	578.639	548.694	514.062	590.965	625.303	758.69	558.147	645.298	1135.63	1328.77	-11.5549	C18H21N5O2	384.16	9.88097	42.1	30
8-Hydroxycarteolol	6334.84	6040.66	5744.85	3491.03	3026.3	2693	2632.63	2325.61	2688.32	2599.73	3338.96	2612.64	2918.13	6036.29	6710.01	-16.2661	C16H24N2O4	353.167	9.88097	49.7	68.8
Psychosine	9.6865	20.3683	4.35043	44.332	8.16395	15.68	5.65954	6.58921	25.2089	23.9165	21.7118	53.6511	26.7218	63.8988	90.9295	14.0727	C24H47NO7	496.311	9.88097	40.8	43.4
Linifanib	77.4994	52.539	57.094	17.6069	41.6031	15.4115	14.4801	6.83862	25.2032	25.8416	33.5542	17.0884	18.4941	37.0472	75.2352	-5.77327	C21H18FN5O	749.287	9.88097	41.9	24.8
1-Nitropropane	54669.6	46348.1	51518.7	43177.2	46670.1	38872.1	39169.3	36047.3	44606.6	40676.5	58884.8	38524.6	40102	38849.7	42733.4	26.0682	C3H7NO2	124.01	0.612417	40	24.9
Acorafloxacin	353.32	246.449	305.097	265.864	317.085	204.705	236.293	198.325	239.046	231.566	287.436	215.549	230.314	155.046	182.933	-3.75898	C21H23F2N3O4	440.139	9.88812	40	25.8
Urate	6006.62	5409.13	5477.6	4665.31	5672.2	4804.84	5083.87	4745.82	4669.6	4893.98	5817.59	5062.66	4792.03	4311.7	4960.63	-10.8555	C5H4N4O3	189.001	9.91672	40.1	13.5
Cathenamine	5227.98	4261.8	4253.34	3082.53	3898.99	1955.68	2418.7	1905.91	2497.68	2088.75	3424.21	1940.91	2198.26	2586.79	4449.28	-23.9166	C21H22N2O3	759.323	9.95247	41	55.5
dTDP-3,4-dioxo-2,6-dideoxy-D-glucose	15769.1	13984.6	15074.8	12342.9	14594.5	12557.9	12500.8	12835	12101.6	12592.3	14990.9	12764.6	12999.6	11326.1	12548.8	-44.1843	C16H22N2O14P2	1101.06	9.98107	41.9	56.8
L-Glutamate	2366.21	2239.31	2485.54	2606.81	2412.28	1323.35	2055.11	1049.28	1419.37	1645.08	2223.57	1721.53	2042.3	2003.89	1968.12	18.2494	C5H9NO4	146.049	0.619567	52.5	1.98
Lucuminamide	385.597	6975.15	641.006	362.731	753.486	9132.17	7313.18	9526.64	10482.8	12000.1	552.397	16910.7	2088.01	1111.29	616.463	-18.6525	C19H27NO11	466.125	0.619567	44.5	49.5
TS-943	1.4501	114.926	1.59668e-09	1.59668e-09	13.122	95.0938	88.2186	117.888	152.95	131.69	2.72339	143.919	16.01	3.44368	9.98	5.09405	C21H25N5O6S	474.148	0.619567	41.3	24.2
Folcepri	496.564	1769.26	1527.7	539.175	1135.27	31417.3	20957.7	34681.4	4724.23	14485.4	872.932	21674.9	1260.11	944.037	676.134	12.3396	C29H35N11O11S	790.231	0.619567	45.9	48.9
PIP(20:2(11Z,14Z)/18:0)	4515.1	3782.1	3426.97	2695.71	1538.92	1567.04	1613.76	1581.43	2170.2	718.689	1263.98	2330.58	841.685	2098.93	2252.92	-2.36077	C47H88O16P2	1012.59	8.8323	42.6	26.4
PGP(i-24:0/PGF1alpha)	62.2265	52.8467	79.8322	87.3377	1.59668e-09	3.56472	3.10974	11.1525	8.21836	12.1199	0.575525	43.44	1.59668e-09	59.9841	26.6695	11.2329	C50H96O16P2	997.625	8.8323	42.9	38.9
20-HETE ethanolamide	348.398	261.207	236.794	118.052	252.077	120.437	108.398	108.933	143.594	169.823	283.673	90.662	191.339	50.8468	150.916	-4.87283	C22H37NO3	328.262	8.83943	48.6	51.6
Palmitoyl glucuronide	598.737	755.411	701.525	397.729	292.508	205.301	226.52	177.571	235.155	159.133	505.071	282.852	284.982	423.436	365.877	-12.6664	C22H42O7	419.295	8.8609	46.5	54.5
Octadeca-2,9-dienoic acid	606.278	521.026	480.617	418.281	189.366	214.046	203.61	198.941	295.149	140.054	194.54	394.969	142.676	388.856	265.908	-0.490773	C18H32O2	245.226	8.89667	45.2	35.5
Farnesyl acetone	765.597	586.687	632.702	483.196	322.069	317.574	277.441	269.643	388.823	243.945	316.041	457.707	185.436	404.979	366.839	-2.30263	C18H30O	263.236	8.89667	51.5	60.9
CPA(18:2(9Z,12Z)/0:0)	389.293	352.61	406.781	282.618	199.082	174.938	169.256	154.557	220.278	119.968	184.046	271.613	137.85	260.404	229.582	-2.33118	C21H37O6P	417.239	8.89667	40.2	10.8
PC(P-18:1(9Z)/18:3(9,11,15)-OH(13))	381689	361226	301934	157052	286233	229173	148493	185007	201916	183432	300641	206297	189752	224076	199779	-3.33374	C44H80NO8P	782.567	8.91095	42.5	28.3
Balaglitazone	1.59668e-09	1.59668e-09	1.59668e-09	1.59668e-09	16.2631	32.7009	24.5686	33.0549	62.2914	19.0978	3.652	22.8696	24.4079	32.6323	16.0838	-5.83493	C20H17N3O4S	829.147	0.747517	46.1	55.6
1-Oleoylglycerophosphoserine	64686.9	145170	96361.2	140868	35442.4	236820	263910	222450	177217	90116.7	45173.3	292566	63969.5	234745	77927.9	-5.47299	C24H46NO9P	524.295	8.97532	40.2	19.6
Asp Leu Ser His	1.77523	343.708	31.429	24.6071	68.6333	1758.63	1360.29	2019.53	2242.54	1700.05	18.7926	4389.55	207.429	210.077	45.2988	-7.34543	C19H30N6O8	471.216	0.548	41.2	23.1
Tetranor-PGEM	1846.12	1147.12	1289.03	598.889	1694.93	473.293	477.311	418.079	513.286	780.996	1609.25	380	1098.41	314.471	1080.48	2.88072	C16H24O7	329.16	9.01107	48.7	53.8
(3S,3'R,5R,6R)-7',8'-Didehydro-3,6-epoxy-5,6-dihydro-beta,beta-carotene-3',5-diol	112.665	28.0089	87.7982	30.0214	56.3487	7.81653	1.59668e-09	4.27601	1.59668e-09	26.1843	105.391	1.59668e-09	60.1893	10.8181	37.0794	2.71855	C40H54O3	1187.81	9.01822	48.7	77
PC(24:0/18:3(9,11,15)-OH(13))	63.6274	34.4966	104.599	124.49	226.966	2.29631	8.03866	0.491199	19.1393	15.1828	273.171	17.0759	171.296	126.969	78.9517	10.348	C50H94NO9P	906.665	9.01822	48.6	69.8
CDP-DG(a-25:0/PGF1alpha)	788.27	888.244	1027.13	859.773	388.639	439.209	360.241	405.799	314.363	655.09	431.452	658.595	424.749	401.891	573.214	8.47434	C57H103N3O18P2	1144.67	9.06828	40	38.5
MG(0:0/20:3(11Z,14Z,17Z)/0:0)	2174.5	1080.57	1321.81	714.019	1510.37	458.47	278.957	337.745	333.988	405.506	1035.85	240.645	1250.23	444.663	1205.53	-29.4981	C23H40O4	403.271	9.10332	43.5	49.7
2-Amino-2-methyl-1,3-propanediol	94.7129	63.6439	66.5446	45.2926	31.0051	5.55414	0.104237	5.33038	6.46566	0.854106	0.509946	1.59668e-09	10.2394	10.3904	6.95472	6.68808	C4H11NO2	123.114	9.20343	41.1	16.7
1-AG	972.585	625.649	793.098	764.482	546.216	322.392	177.409	145.906	145.593	228.555	443.614	270.593	572.778	349.453	527.156	-6.36125	C23H38O4	379.282	9.19627	41.5	19.2
Homodolicholide	1372.82	1265.13	1099.78	1444.87	808.514	982.74	805.608	886.336	952.106	655.341	862.138	1170.27	1029.97	1429.48	1166.42	-5.61463	C29H48O6	492.342	9.19627	43.8	46.8
hydroxytetradecenoylcarnitine	2689.68	1599.75	1675.85	1202.65	1726.15	1002.26	1103.07	1151.58	956.787	1312.1	2038.32	1024.58	1345	981.309	1389.36	10.2429	C21H39NO5	385.286	9.23918	47.1	53.4
1伪,25-dihydroxy-23-oxavitamin D3 / 1伪,25-dihydroxy-23-oxacholecalciferol	563.77	352.919	493.335	307.833	500.419	153.719	244.176	251.319	291.179	331.642	633.91	177.946	400.704	127.521	497.159	-5.63997	C26H42O4	419.313	9.24633	40.8	18.2
Leontogenin	289.547	328.657	247.528	280.335	192.908	135.832	231.62	166.254	159.998	194.974	433.752	159.018	208.806	124.062	222.897	24.4028	C27H42O5	411.3	9.38222	43.1	45.7
Hydroxyprolyl-Isoleucine	57906.9	60601.4	58018.8	42994.3	49841	47979.9	35393	37609.4	36241.5	36038.8	44755.3	53686.1	37577.3	42012.9	40586.9	-0.940709	C11H20N2O4	245.149	0.768967	44	25.4
Cyclosporin C	659.491	578.847	359.106	178.436	481.85	298.507	193.898	114.826	190.419	246.595	449.28	195.55	228.295	217.064	397.439	-16.5392	C62H111N11O13	1182.8	9.39652	42.3	51.5
3-Ethyltoluene	44.5368	64.7436	30.7628	35.075	25.2438	23.5153	16.9934	14.2111	12.2706	13.8066	17.3682	22.1425	20.7355	24.8919	33.7493	3.06701	C9H12	121.102	9.40367	44.2	32.2
6-Pentyl-2H-pyran-2-one	108.714	121.511	100.088	100.66	91.6997	57.6893	51.5309	51.3159	58.0471	56.7986	65.5825	60.2171	61.5999	95.51	88.3977	-4.67093	C10H14O2	131.085	9.39652	43.5	40
1-Naphthylmethanol	96.0083	116.623	76.1918	100.064	53.0125	37.3127	34.9252	36.2207	33.3315	30.3793	44.8227	43.2816	36.8027	72.9064	70.4677	3.05119	C11H10O	141.07	9.39652	41.5	15.6
L-Rhamnose	171.639	148.613	160.183	120.56	114.395	95.7536	63.8102	86.5773	64.9897	74.8429	114.71	46.9276	93.5259	69.2917	92.3676	-7.54162	C6H12O5	165.075	9.39652	40.1	14.8
3-Isovalidene-3alpha,4-dihydrophthalide	475.026	544.462	480.536	433.029	309.546	252.907	220.377	238.718	200.262	175.84	270.167	240.97	277.19	287.52	296.124	-8.91587	C13H16O2	227.14	9.39652	41	18.3
2-Hydroxyacorenone	717.217	793.271	682.914	574.481	451.299	375.161	363.028	361.955	287.29	266.093	451.095	358.313	386.607	433.118	444.103	-28.9273	C15H24O2	259.165	9.39652	41	39.4
12-Oxo-2,3-dinor-10,15-phytodienoic acid	193.933	217.025	158.166	158.167	114.369	81.6665	77.5651	65.8763	74.0919	54.9532	113.402	84.5889	96.1016	127.992	116.547	-2.22402	C16H24O3	247.169	9.39652	43.1	25.2
Hexadeca-7,10,13-trienoic acid	510.231	546.907	435.743	415.813	265.409	213.024	190.193	171.976	193.08	132.384	248.751	211.824	243.404	270.644	275.11	-17.6491	C16H26O2	215.175	9.39652	40.2	29
Dodecylbenzene	286.526	347.407	260.881	252.314	158.642	144.063	128.726	109.467	115.539	81.0508	166.29	134.943	142.952	207.539	167.256	-11.7397	C18H30	269.221	9.39652	41.9	26.6
Mirtazapine	517.16	500.383	411.745	390.595	335.996	356.046	273.807	292.88	260.044	257.866	374.397	314.154	297.545	332.549	349.41	-24.3788	C17H19N3	283.185	9.39652	47.7	75.3
(4Z,7Z,10Z,13Z,16Z,19Z)-4,7,10,13,1 6,19-Docosahexaenoic acid	44748.6	50941.4	36914.6	35461.5	24414.3	22826.4	20722.3	17970.9	17182.1	14847	24603.5	21490.8	20820.6	27763.2	24833.3	-8.03746	C22H32O2	329.245	9.39652	43	27.4
11-Deoxycortisol	334.598	248.153	314.045	237.168	247.25	142.59	109.698	150.905	114.827	137.223	116.687	114.788	174.478	143.505	208.932	-36.5144	C21H30O4	385.165	9.39652	40.7	51.5
Ritipenem	856.493	575.457	573.658	379.067	317.553	249.94	288.257	208.034	265.292	150.246	503.055	281.493	252.007	323.99	492.52	-2.45175	C10H12N2O6S	327.004	0.768967	42.4	18.6
Glyuranolide	1183.43	1480.75	1089.05	1282.48	331.845	3351.48	2291.48	2158.78	2082.36	984.493	849.798	4708.01	1172.69	3319.93	1170.88	10.9884	C31H44O6	530.353	9.48877	41.2	23.7
4伪-carboxy-5伪-cholesta-8,24-dien-3尾-ol	47319.6	52461.7	47949.5	29786.1	21464.8	42901.9	30335	33592.2	23089.5	29280.6	25311.1	19926	25305.9	12737.2	21175.3	15.989	C28H44O3	429.343	9.4959	49.4	73.5
LysoPE(0:0/22:0)	1645.02	5296.25	3316.28	6327.75	691.97	451.115	781.167	321.808	172.092	25.9696	17.2505	639.477	25.4707	1568.43	145.984	-0.807358	C27H56NO7P	560.368	9.4959	45.1	33.3
DG(14:0/PGF1alpha/0:0)	3817.1	2605.47	2894.69	2711.56	2658.51	1303.48	1415.32	1207.73	1503.07	1720.43	2078.67	2507.81	2185.83	1587.45	2090.49	4.66521	C37H68O8	623.491	9.4959	44.6	45.6
Erythromycin D	30062.6	21102.1	25381.5	15759.9	18735	17383.3	14517.7	15153.2	12712.3	15237.7	20080.8	15485.4	14276.8	12850.2	15716	-13.9599	C36H65NO12	721.475	9.4959	43.6	62.3
PE(18:1(11Z)/20:4(5Z,8Z,11Z,14Z))	14020	13860.5	14411.5	10209.1	12009.3	9446.21	11545.4	9404.2	11103.1	10267.5	12967.9	10159.9	10516.1	10970.2	13434	3.56247	C43H76NO8P	766.556	9.4959	40	22.4
PC(18:3(6Z,9Z,12Z)/20:4(5Z,8Z,11Z,14Z)-OH(20))	38285.1	34658.3	43764.3	20106	32599.6	27744.4	19914.1	20432.7	19909.6	22518.3	30742.8	21227.2	19829.9	21559.2	25084.5	-8.20019	C46H78NO9P	820.542	9.4959	41.9	34.5
PG(20:2(11Z,14Z)/20:4(5Z,8Z,11Z,14Z)-OH(20))	102954	85689.8	66431.3	62824.9	76548	54381.1	59799.1	41249.2	51273.6	49913.2	52680.5	46253.3	41336.9	44636.3	53237	7.12262	C46H79O11P	856.576	9.4959	47.5	61.1
PC(18:2(9Z,12Z)/TXB2)	80008.6	58012.4	53149.1	54923.5	64809.8	35783.8	39002	37471.1	54496.8	42724.7	38051.3	28647.9	60113.5	40230.4	58664.3	10.5873	C46H82NO12P	854.563	9.4959	45.5	53.1
PE(22:0/PGJ2)	13678.6	17629.6	13104.2	12914.4	14129.5	8051.29	9877.09	9552.39	9404.29	11190.6	11593.2	7501.88	12404.2	11452.5	10179	-28.5804	C47H84NO10P	876.548	9.4959	43.3	65.8
25-Acetyl-6,7-didehydrofevicordin F 3-glucoside	337.378	300.65	347.249	1282.59	1166.44	1123.91	1226.56	919.798	1018.99	885.128	1575.49	1273.48	1212.67	1380.09	1702.21	3.20874	C37H52O13	669.329	9.55312	46.5	55.4
Uzarigenin 3-[xylosyl-(1->2)-rhamnoside]	48.231	67.1013	46.5622	1656.51	1181.69	1274.87	1431.91	907.351	1120.51	993.38	1644.72	1651.2	1403.71	1895.81	2055.05	1.12859	C34H52O12	691.31	9.55312	51.2	66.5
2-Methyl-1,3-cyclohexadiene	80.1702	74.4669	61.1811	51.5186	67.1526	37.7161	50.4426	44.4009	54.0402	66.6095	51.2654	54.1008	42.4878	41.9954	55.0645	7.84605	C7H10	95.0863	9.54597	44.1	32
L-alpha-amino-epsilon-keto-pimelate	17496.1	8570.13	14222.2	10136.9	14072.5	5187.6	6242.77	4848	7527.28	7080.93	9751.08	8189.38	8085.58	7370.35	7834.37	-5.01266	C7H10NO5-	153.041	0.783267	44.5	30.4
PA(P-16:0/18:2(9Z,12Z))	730.754	587.385	599.062	226.889	319.8	310.427	179.85	282.661	264.89	193.24	472.72	447.821	301.216	337.86	369.753	-7.04505	C37H69O7P	621.46	9.59603	45.9	62.1
Prasterone enanthate	3594.77	3704.71	2293.6	880.69	1612.64	761.518	694.666	876.826	955.092	490.174	1122.67	697.365	1121.84	700.936	1524.63	26.8375	C26H40O3	383.305	9.63893	41.5	42.7
Heterophyllin	416.882	627.04	677.881	646.758	555.434	310.495	343.874	355.823	587.877	357.09	465.289	531.534	422.876	779.159	414.573	-5.19063	C30H32O7	505.187	0.548	40.4	23.3
Peonidin 3-(6''-acetyl-galactoside)	43.8821	225.621	113.269	60.0646	105.412	252.011	161.861	238.17	282.462	195.989	112.396	314.999	107.501	99.5476	83.9399	16.4421	C24H25O12+	470.129	0.776133	40.3	28.1
Phytolaccinic acid	20382.4	19672.5	16582.7	17640.4	12619.3	15097.6	13171.2	13566.2	9084.16	11127.7	14035.1	15262.1	11638.7	12237.9	10028.9	17.689	C31H48O6	539.343	9.71043	40.8	35.2
N-Myristoyl Proline	386.207	355.232	375.584	256.041	295.495	241.716	298.751	286.57	234.196	256.964	287.497	307.907	282.073	187.834	277.127	8.34424	C19H35NO3	325.264	9.76693	43.5	36.4
(S,E)-Lyratol propanoate	622.754	601.065	647.765	494.229	529.146	375.268	467.248	444.486	371.537	399.983	442.087	403.053	467.824	308.119	437.348	-2.91523	C13H20O2	250.178	9.78838	46.6	38
1,2-Bis(1-ethoxyethoxy)propane	18.8111	29.6596	23.0579	32.1151	27.8821	12.0289	21.0011	18.8351	12.1317	14.9014	8.38186	18.0729	15.6042	7.44735	13.4249	-4.51793	C11H24O4	221.174	9.78838	41.2	17.3
Acridine orange	44.511	54.1565	40.8498	63.4461	46.7548	23.9992	29.6311	24.257	20.0965	23.6853	24.199	23.4482	29.0921	17.3474	28.9181	30.3406	C17H19N3	266.173	9.78838	40	30.5
PS(20:0/20:4(5Z,8Z,11Z,14Z)-OH(20))	9823.77	8858.85	8085.47	5416.94	11323.5	7440.78	5158.21	6359.78	5773.5	6086.76	10676.8	9939.51	6599.93	10561.9	6896.51	-0.39881	C46H82NO11P	878.551	9.8027	51.2	74.7
Urothion	1.59668e-09	1.59668e-09	1.59668e-09	1.59668e-09	22.7093	19.3693	24.4534	15.3724	22.4698	20.8522	44.788	18.8643	21.3175	8.20719	11.0662	-2.23471	C11H11N5O3S2	308.026	9.8742	42.1	15.1
Isoleucyl-Threonine	1131.07	1037.1	985.554	811.391	867.111	651.583	797.918	691.377	635.13	727.187	761.601	739.799	760.984	588.583	777.392	-1.00405	C10H20N2O4	250.176	9.88137	41	7.45
Methyl jasmonate	351.561	331.186	305.562	264.695	274.313	213.341	228.303	207.687	189.161	219.673	234.21	207.407	237.095	166.488	219.63	-17.0404	C13H20O3	266.171	9.88137	47.4	56.6
Cinchonidine	16.033	10.8144	14.9281	8.32773	12.7724	3.83532	1.71298	8.76962	3.65411	8.72667	3.62921	4.10294	6.63703	3.36925	4.08929	5.21249	C19H22N2O	294.174	9.88137	43.1	38.7
Erinapyrone B	51.9881	60.6551	73.1786	55.2328	49.2431	26.6936	31.9749	22.4102	36.4155	20.4961	36.4601	21.4797	29.9128	37.4737	36.3807	-9.4274	C7H10O3	107.048	0.790417	40.9	38.6
(S)-N-(4,5-Dihydro-1-methyl-4-oxo-1H-imidazol-2-yl)alanine	801.373	925.009	975.911	315.113	62.2599	16.4616	224.085	83.0448	74.1497	137.011	540.754	317.342	150.538	190.614	77.2017	-9.95749	C7H11N3O3	371.164	9.8885	46.3	47.2
(2R)-2-[[(2R)-2-amino-3-(1-methoxycarbonylindol-3-yl)propanoyl]-[(2S)-2-[[(2R,6S)-2,6-dimethylpiperidine-1-carbonyl]amino]-4,4-dimethylpentanoyl]amino]hexanoic acid	1597.43	1185.25	1255.74	874.285	1232.19	997.877	720.401	906.44	789.986	1097.76	1868.88	843.442	1155.04	860.526	929.701	-1.74015	C34H51N5O7	659.412	9.8885	40.5	11.9
cis-3-(3-Carboxyethenyl)-3,5-cyclohexadiene-1,2-diol	1505.4	1048.29	1117.12	884.868	925.054	532.122	463.769	445.565	563.584	434.88	934.788	591.977	533.579	571.035	690.635	3.80331	C9H10O4	147.045	0.790417	51.2	67.7
(2R,3S)-3-Hydroxy-1,1-dimethylpyrrolidin-1-ium-2-carboxylate	1394.38	1349.69	1346.2	1787.22	1663.33	1043.35	967.274	941.887	1185.18	823.202	1721.7	1180.22	1121.43	2092.43	1426.88	26.0771	C7H13NO3	198.088	0.790417	43.8	44.5
PG(18:1(9Z)-O(12,13)/16:0)	118662	74084.2	76524.3	53456	63852	68304.5	52326.1	46734.5	62850.3	65051.7	78574	80765.8	75158.8	81373.9	84251.1	6.50829	C40H75O11P	804.544	9.98147	40.6	24.2
3,6-Dihydro-4-(4-methyl-3-pentenyl)-1,2-dithiin	1325.47	3311.01	2899.92	2046.79	2253.27	1075.47	1044.45	653.836	1015.95	832.845	1492.32	1405.91	1584.68	1826.12	1340.33	-4.79965	C10H16S2	218.139	0.790417	40.2	20.2
LIPEGFILGRASTIM	26.0305	14.2546	69.9232	35.3112	64.5882	11.1362	19.073	1.59668e-09	1.59668e-09	8.16342	28.2579	69.3644	1.59668e-09	66.7306	43.6698	-2.78576	C27H46N4O19	713.27	0.548	48.6	48.2
Fenleuton	874.305	648.147	863.362	496.171	746.617	371.619	479.793	373.548	422.08	288.867	527.647	368.765	352.814	384.239	435.642	-11.6598	C17H15FN2O3	337.092	0.790417	40	17.9
Ppack	37.287	66.842	47.8757	101.752	87.7355	243.46	174.868	181.231	295.902	266.357	75.5649	520.707	92.6646	62.7899	27.3923	-2.20017	C21H31ClN6O3	489.177	0.790417	44.4	50.6
Telotristat	1468.13	809.291	1081.93	753.079	690.396	299.517	335.269	272.773	486.146	294.613	791.039	330.424	412.672	413.44	511.294	-1.07785	C25H22ClF3N6O3	564.139	0.790417	43.2	42.4
tetrahydropyranyl adriamycin	2.02463	1.59668e-09	1.59668e-09	4.47926	16.0523	65.6682	47.2185	78.3331	37.8628	44.3838	15.1144	107.09	15.3667	2.14751	1.59668e-09	-26.2082	C32H37NO12	650.204	0.790417	43.4	60.1
Licorice glycoside B	22.5612	202.227	9.2218	19.0102	8.87341	129.362	114.923	124.506	155.249	154.084	20.3123	136.991	112.121	54.849	11.013	-19.1197	C35H36O15	714.226	0.790417	50.6	77
Deoxyribose	59.3095	51.7518	57.4738	49.0045	43.1819	37.6275	29.3984	32.2071	38.9253	26.1024	48.1952	31.559	34.5237	37.3372	35.2092	27.4818	C5H10O4	117.058	0.804717	40.2	32.3
cis-3-(Carboxy-ethyl)-3,5-cyclo-hexadiene-1,2-diol	299.011	187.726	201.258	210.655	289.07	130.293	107.144	88.4166	156.414	88.6481	187.512	114.395	139.733	173.592	151.11	-11.5052	C9H12O4	207.067	0.797583	46.4	61
Niveusin C	242.798	179.098	238.968	91.3382	219.619	2000.38	1310.27	2600.6	256.279	761.439	88.1191	1940.24	172.463	184.223	144.973	11.871	C20H26O7	795.308	0.548	44.8	61.1
2-octenoylglycine	1142.73	2966.52	2116.27	1071.74	1327.99	637.277	596.118	485.505	636.706	511.62	769.463	884.276	517.038	822.06	598.247	-10.1289	C10H17NO3	200.126	0.804717	45.8	42.5
Genipic acid	4432.69	2085.5	2675.37	1921.28	2736.62	1154.84	1137.91	1098.02	1482.75	867.607	2607.73	1167.11	1102.16	1299.48	1940.71	-11.8617	C9H12O4	202.105	0.804717	40.7	18.8
Milrinone	287.985	295.919	291.647	82.3894	120.073	66.3978	84.7849	95.6476	88.6268	55.6797	50.521	57.5595	83.3728	77.7709	64.804	-2.44227	C12H9N3O	234.12	0.804717	40.6	7.97
N4-acetyl-2'-O-methylcytidine	2249.91	4590.78	3931.29	2631.36	3548.58	2491.67	2116.1	1896	2638.75	1631.14	2265.62	2293.8	2193.29	2582.87	2612.6	-11.0759	C12H17N3O6	338.099	0.797583	45.6	61.9
Tiaprost	216.213	657.508	227.719	110.65	141.476	2426.07	1906.84	2127.79	2931.49	2757.24	118.589	6716.57	417.372	326.755	126.964	-4.98508	C20H28O6S	438.193	0.797583	43	27.8
Asp Glu Glu Gly	6991.08	11671.3	5362.61	874.829	2521.65	7172.9	8076.26	6277.3	8442.37	6895.25	1376.41	8076.18	4204.24	2406.24	1530.38	-0.301035	C16H24N4O11	431.141	0.797583	40.2	9.94
Asteltoxin	60.2396	138.697	24.2715	316.861	43.3784	427.868	314.706	397.84	574.212	494.333	56.0378	1044.5	111.961	143.758	34.8674	-7.73213	C23H30O7	457.159	0.797583	46.5	53.8
Nap-Nap-OH	383.782	166.589	351.973	165.644	193.427	118.146	97.1222	47.6114	130.633	79.8521	210.893	79.1495	100.54	104.777	165.719	-1.28849	C31H24N2O6	503.159	0.797583	45.6	54.1
N-({(1s,2r)-2-[(S)-[(1r)-1-{[(Benzyloxy)carbonyl]amino}-2-Phenylethyl](Hydroxy)phosphoryl]cyclopentyl}carbonyl)-L-Tryptophan	250.01	98.3202	145.099	160.107	225.33	3235.96	2184.39	2927.82	1509.52	1853.63	247.892	4522.6	88.1775	87.2311	142.284	29.9318	C33H36N3O7P	618.257	0.797583	44.8	56.6
Imidazole-4-acetaldehyde	214.98	244.032	226.09	109.773	144.699	98.3149	136.525	72.8699	115.888	66.787	166.223	70.4136	96.1188	117.926	132.383	1.76399	C5H6N2O	93.0449	0.548	44.3	24.2
cis-1,2-Dihydrobenzene-1,2-diol	95.1095	67.9608	72.8983	61.1188	66.7666	37.9082	30.0397	29.1182	44.367	28.5502	68.9999	36.0424	39.5506	42.2921	52.577	2.79589	C6H8O2	77.0389	0.797583	50.8	64
Petunidin 3-(6''-p-coumaryl-glucoside) 5-glucoside	25.0027	100.202	30.0599	42.811	27.0181	173.629	152.333	168.833	214.663	132.192	79.4255	113.237	125.27	61.0552	48.2928	7.77223	C37H39O19+	805.248	0.797583	46.7	56.1
(+)-Pinoresinol 4-O-[beta-D-Glucopyranosyl-(1->2)-[beta-D-glucopyranosyl-(1->6)]-beta-D-glucopyranoside]	15.1044	97.4538	3.66621	4.432	10.7848	321.97	259.506	425.871	319.402	356.863	31.2771	806.346	5.4308	32.6298	16.8351	-29.4689	C38H52O21	886.339	0.797583	45.5	58.3
Propan-2,2-diyl	227.293	249.225	211.742	204.975	228.987	182.355	153.561	136.765	187.897	142.507	207.692	199.627	158.986	197.112	178.485	-1.84536	C3H8	86.0963	0.804717	41.5	10.1
Oxaprozin glucuronide	385.237	230.215	289.02	274.246	370.754	895.601	664.402	730.255	725.216	591.694	359.622	627.8	382.039	343.258	422.087	1.00675	C24H23NO9	434.124	0.811883	41.6	28.7
trans-Crocetin (beta-D-glucosyl) (beta-D-gentibiosyl) ester	10.5139	1.59668e-09	1.59668e-09	11.0926	13.1506	560.112	689.775	847.995	46.9957	283.436	4.43573	791.539	1.59668e-09	14.1455	19.3317	-43.2622	C38H54O19	814.29	0.811883	41.6	54.4
(6R)-5,10-methenyltetrahydrofolate	26.2564	371.421	21.226	19.9639	39.3319	1855.47	1448.66	1712.1	2708.01	2406.44	27.8291	5532.52	162.187	81.912	11.8812	-7.05849	C20H20N7O6-	472.178	0.819033	41.9	25.2
(3R,4S,5R)-3,4,5,6-Tetrahydroxyhexanoyl fluoride	1046.87	1217.04	1122.86	1048.61	1020.94	744.327	615.354	654.658	842.689	567.792	1014.18	715.723	771.875	863.645	816.448	-3.33657	C6H11FO5	182.081	0.919133	45.2	36.7
Phenol	120.983	157.33	124.003	133.328	140.73	95.7645	72.1671	76.1188	112.577	76.0286	121.845	86.3823	90.883	105.127	116.209	4.73347	C6H6O	95.0496	0.919133	43.3	32.2
1,4-Phenylenediamine	22.0168	28.0224	30.7339	18.7939	41.0204	13.5992	9.85673	10.1174	17.4856	8.53496	19.4604	14.8546	24.9349	17.8528	15.2357	-10.1134	C6H8N2	109.075	0.926283	46	48
3-Indoleacetonitrile	121.776	162.257	134.161	156.198	89.8827	99.9188	58.3336	67.8338	115.182	44.4248	186.698	79.1383	53.4325	121.001	105.832	-4.84366	C10H8N2	121.054	0.926283	41.4	13.6
Isoguanosine	62.1564	80.639	67.4511	29.7378	44.8798	212.749	131.823	165.043	104.434	129.624	120.092	81.3974	154.516	113.053	123.262	3.4601	C10H13N5O5	284.1	0.969183	41.9	20.2
3'-Azido-3'-deoxy-5'- O-beta-D-glucopyranuronosylthymidine	2438.21	2088.38	2020.72	132.198	826.578	1556.81	1894.57	1010.87	1141.41	548.328	296.072	634.172	235.371	151.477	376.908	-17.3257	C16H21N5O10	466.11	0.969183	42.3	34.1
Oxypurinol	80.8157	85.6502	68.88	50.0132	62.2786	152.408	126.542	141.362	97.6513	125.427	111.327	105.461	127.449	103.386	98.5946	14.6784	C5H4N4O2	135.032	0.983483	51.1	77.9
L-Citrulline	8701.16	10892.2	9226.11	7576.46	8366.06	5643.45	5036.23	4784.79	5751.94	4552	7362.81	5865.53	4964.27	6575.9	6273.79	-2.37371	C6H13N3O3	175.119	0.55515	40.2	7.22
(卤)-threo-1-(p-Hydroxyphenyl)propylene glycol 4'-glucoside	1.59668e-09	432.015	1.59668e-09	1.59668e-09	1.59668e-09	610.444	514.724	804.227	621.234	862.396	1.59668e-09	719.047	309.224	52.5509	1.59668e-09	-10.2862	C15H22O8	699.219	0.976333	45.8	46.4
Hypoxanthine	30418.4	46313.3	28016	22865.2	24849.9	74954.6	68405.6	61970.1	47694.5	56352.6	42466.1	52941.1	50688.7	46577.7	38076.3	-3.80027	C5H4N4O	137.045	0.990633	57.8	91.9
3-Fluoro-5-[3-(5-fluoropyridin-2-yl)-1,2,4-oxadiazol-5-yl]benzonitrile	1.59668e-09	5.02151	8.36483	1.59668e-09	1.59668e-09	92.43	89.517	99.8783	28.0982	48.9229	12.1229	21.3261	47.8789	45.6463	30.0218	-0.577681	C14H6F2N4O	591.091	0.990633	41.6	12.8
Allantoate	388.066	402.895	340.68	256.091	217.915	130.762	124.898	96.8068	149.987	113.64	294.234	154.07	152.334	215.959	152.982	-6.74184	C4H8N4O4	177.061	0.562317	40.8	32.2
fructose-6-phosphate lactate	1.59668e-09	30.368	1.59668e-09	1.59668e-09	1.59668e-09	83.9985	118.623	69.9365	22.5749	54.3471	3.59277	15.825	46.5434	51.0006	24.0141	-12.3472	C9H15O13P	327.007	0.997783	42.4	36.2
Harmol glucuronide	26.5615	481.294	288.87	382.033	665.692	1111.32	833.82	902.696	1087.02	691.514	184.772	798.779	854.078	867.902	624.344	8.95441	C18H18N2O7	374.121	1.01923	43.6	38.8
2-Methyl-4-(pyridin-3-ylethynyl)thiazole	268.879	206.895	183.534	140.714	129.469	93.2905	81.6235	68.8627	91.7908	59.5407	140.614	69.6518	92.848	91.5248	149.711	5.94891	C11H8N2S	200.041	0.562317	40.5	18.7
Cys His Ser	1.59668e-09	12.8083	6.19417	2.20851	7.69456	150.137	90.7981	97.5831	29.2738	66.2909	10.4349	92.6856	17.5512	82.9448	5.69848	1.45071	C12H19N5O5S	346.118	1.15437	40	6.9
Ondansetron	1.59668e-09	1421.36	629.973	643.467	950.477	1823.12	1258.47	1394.46	1927.21	1665.17	430.459	2676.24	1243.21	1542.01	921.82	-19.7147	C18H19N3O	294.154	1.16867	42.9	44.3
Artonol A	72.2168	136.645	102.081	167.355	116.954	58.2807	46.9461	44.7841	60.4445	55.3999	115.864	77.193	63.1748	100.083	101.764	-0.763483	C21H20O5	317.117	1.16867	44.8	37.9
(R)-Lipoate	1456.63	896.306	1026.09	825.785	1034.18	516.337	410.451	496.266	558.908	607.645	1019.79	732.152	611.933	721.614	816.795	-1.79522	C8H14O2S2	207.05	0.562317	48.1	49.2
Glucosaminylmuramyl-2-alanine-D-isoglutamine	1.59668e-09	1.59668e-09	1.59668e-09	1.59668e-09	1.59668e-09	2229.14	1283.63	2182.58	1023.98	2138.68	1.59668e-09	2779.9	1.59668e-09	1.59668e-09	1.59668e-09	-4.11372	C25H43N5O15	618.259	1.19012	44.1	53.4
5-Ribosylparomamine	1.59668e-09	323.541	0.494302	1.59668e-09	1.59668e-09	2047.56	1324.13	1923.68	2730.9	2474.1	1.59668e-09	5330.25	202.431	58.2731	1.59668e-09	-26.9316	C17H33N3O11	438.196	1.19727	46.9	79.3
Carnosine	1120.35	889.395	762.203	747.988	809.895	755.695	607.486	586.174	705.335	733.135	762.953	988.779	503.721	531.678	775.013	0.0834655	C9H14N4O3	191.077	0.55515	43.8	23.5
3-O-Methyl-D-glucopyranose	12.2011	71.134	53.3437	73.0874	81.9683	23.9867	17.6425	6.80353	19.5923	30.0459	31.7858	54.9104	58.1176	76.5249	44.4589	11.6096	C7H14O6	159.067	1.24017	41.8	30
(卤)-Propionylcarnitine	665.26	2924.06	2223.56	2259.65	2364.36	1028.06	951.212	428.107	939.151	895.872	1169.34	2010.08	1943.05	2366.61	1355.47	2.40023	C10H19NO4	218.139	1.24017	43.2	22.3
N-Methylnicotinium	911.604	2323.96	1545.06	916.579	1076.48	625.94	528.387	487.379	627.824	449.049	677.329	842.833	507.346	749.518	527.238	1.14138	C11H17N2+	200.129	1.27592	44.3	37.6
Cycloserine	85416.8	101215	84263.2	79520.8	78836.8	66563.3	55056.6	49024.1	60930.4	50656.8	86439	64056	60880.8	73711	62912.3	38.4977	C3H6N2O2	120.08	1.29022	46	66
3-Phenoxypropionic acid	8894.61	9682.45	8847.22	8050.07	7441.62	6606.35	5245.77	5154.01	6585.53	5356.14	8317.69	6446.67	6103.23	6932.06	6129.06	0.183946	C9H10O3	166.086	1.29022	48	41.6
Benzene oxide	1343.59	1730.15	1354.7	1430.38	1409.08	1125.75	927.224	763.205	1048.51	800.289	1509.58	1029.55	992.971	1291.54	1069.44	2.44794	C6H6O	77.0388	1.29022	41.5	13.2
Benzene	115.992	131.653	115.253	113.457	103.123	99.7604	75.5062	67.5865	88.8913	57.9257	121.383	90.1348	85.1571	102.066	73.7311	4.79929	C6H6	79.0546	1.29737	53.1	78.1
Phenylalanylasparagine	4483.05	12723.2	9293.07	3663.96	4435.72	2226.92	1724.78	1664.74	2476.56	1916.69	2722.99	3295.13	1896.1	2894.63	2106.54	-28.5689	C13H17N3O4	280.116	1.4611	45.2	54.2
2-Methyl-2-phenylsuccinimide	2.03353	7.42288	4.82944	11.2916	4.18537	5.20156	2.27972	2.78332	3.96436	2.07088	7.93911	7.29131	5.10385	10.6321	8.99488	5.91945	C11H11NO2	189.103	1.46825	45.8	38
Picolinoylglycine	1.59668e-09	13.2492	9.50825	30.2248	27.0789	123.007	61.4923	99.9219	80.8372	61.1309	81.9834	56.4689	43.2075	49.3112	15.2707	-21.5606	C8H8N2O3	378.133	1.5326	48.8	69.2
2-Amino-4-oxo-6-(1',2'-dioxoprolyl)-7,8-dihydroxypteridine	11.842	18.4839	8.36649	8.98849	12.2415	30.0111	22.1665	20.0125	24.4575	30.4114	19.8298	29.1432	18.903	12.1935	25.6471	-0.359981	C9H9N5O5	285.094	0.562317	44.6	26.7
methionine glutamate	80.7562	67.7318	79.4347	78.2531	74.2282	30.537	12.1075	26.3795	35.3081	43.2986	49.1543	45.0293	26.8079	40.1718	52.3248	-6.32056	C10H18N2O6S	589.181	0.55515	46.8	45.8
trans-Zeatin	21210.8	21101.4	25381	13770	17591.2	15194.3	15286.1	15165	14306.7	9648.03	17828.9	13426.2	13925.6	14681	12166	-3.72438	C10H13N5O	220.118	1.647	47.5	46.6
N-(4-((5-(3-(2-Aminoethyl)-1H-indol-5-yl)-1,2,4-oxadiazol-3-yl)methyl)phenyl)methanesulfonamide	76.1166	87.3242	95.01	116.458	164.545	805.42	534.172	643.655	672.328	382.434	201.363	415.39	269.059	222.469	277.898	-4.50613	C20H21N5O3S	434.124	1.65417	42.7	32.8
CMP-N-glycoloylneuraminate	14.1003	76.5535	20.6648	32.8658	110.349	954.224	381.962	909.133	459.599	326.737	297.871	351.855	419.517	170.53	195.772	17.9525	C20H31N4O17P	613.15	1.66845	52.7	89.1
1-(2-Hydroxyethoxy)methyl-5-methyluracil	80.961	140.782	135.939	165.524	181.624	93.0227	68.5202	78.1986	89.3502	55.6571	163.812	66.3076	109.6	122.331	120.603	-12.9356	C8H12N2O4	439.117	1.68992	40.4	20.4
Mesifurane	92.308	93.3819	80.0064	65.2173	67.2997	67.8963	66.0865	53.9481	67.0261	51.4946	82.4246	66.1306	66.7938	65.7578	65.1092	6.52143	C7H10O3	107.05	1.7035	43.5	27
D-Phenyllactic acid	8005.09	8639.47	7993.16	7459.1	7266.16	6442.48	5091.31	5248.04	6241.51	5128.79	7925.09	6155.47	6061.78	6620.24	6142.04	-0.30939	C9H10O3	166.086	1.7035	48	42.1
Dibenzyl phthalate	199.094	415.569	269.665	331.582	207.938	103.297	66.7659	67.777	130.31	71.3677	244.689	99.1855	126.746	212.347	164.07	6.01875	C22H18O4	385.086	1.7035	40.6	16
Toluene	890.829	1076.42	847.694	879.679	916.811	742.179	600.723	544.098	687.364	523.844	985.519	673.016	684.987	827.877	714.678	5.23718	C7H8	93.0704	1.7035	55.3	86.4
Oxepin	1171.01	1441.02	1139.11	1189.06	1246.57	993.475	824.11	703.893	896.667	699.176	1329.64	913.583	899.851	1119.4	970.855	3.72964	C6H6O	77.0389	1.7035	42	17.2
Pro Pro Asp	293.27	12516.1	5800.61	4822.66	8322.45	14178.8	10728	10517.3	15321.8	12077.6	3540.91	19461.9	10010.5	12725.4	7819.61	-32.4547	C14H21N3O6	310.129	1.7321	43.1	46.1
o-O-glucuronide rosiglitazone	301.367	178.163	193.712	249.836	256.901	129.345	153.226	131.321	220.856	110.588	201.951	83.1313	229.989	210.924	146.446	-17.0988	C24H27N3O10S	550.14	1.73925	44.9	57.8
Tizoxanide glucuronide	942.925	4139.24	3104.33	2772.92	6040.53	14310.7	14112.4	11919.4	12964.6	9210.71	2426.63	8920.74	9458.47	7854.83	7125.22	28.923	C16H15N3O10S	442.068	1.7893	44.2	60.2
His His	10.4649	266.596	98.5401	189.737	237.499	301.03	238.345	249.172	344.945	318.536	88.4655	367.465	282.181	404.297	145.717	-5.05452	C12H16N6O3	293.134	1.8036	40.4	14.4
Dehydrowarfarin	20.4825	43.2179	24.4946	121.581	226.996	474.939	403.111	404.505	484.089	349.555	278.271	315.744	254.123	265.031	265.385	3.15876	C19H14O4	307.094	1.82505	45.6	36
N-Acetylneuraminic acid 9-phosphate	115.967	273.242	315.817	4.60437	80.7409	162.45	146.741	250.133	129.261	255.029	13.5902	44.6302	197.413	104.082	106.119	-0.245439	C11H20NO12P	412.061	1.82505	48	47.9
Epicylindrospermopsin	1.59668e-09	1.59668e-09	1.59668e-09	1.59668e-09	1.59668e-09	9666.97	6514.57	10257.3	451.126	3976.51	1.59668e-09	5545.26	21.5203	17.7366	1.59668e-09	-4.51861	C15H21N5O7S	848.262	1.83222	42.7	44.2
Cyclocalopin D	187.745	398.429	364.865	112.264	322.083	1842.45	1753.01	1535.26	880.179	1154	321.381	514.54	516.912	311.628	232.224	-6.48277	C23H32O13	555.144	1.86797	45.8	42.8
pyrazoloacridone	2228.8	1970.37	2809.42	1270.43	1819.55	1406.73	1511.91	1540.29	1150.29	708.143	1943.71	1236.06	1205.75	1198.68	1127.07	4.87484	C14H9N3O	493.149	1.88942	41.1	17.4
Stizolamine	634.198	671.833	653.532	459.067	513.109	311.781	279.082	265.581	578.876	186.142	555.392	344.137	242.277	382.276	400.62	-4.15206	C7H11N5O2	180.087	1.89657	44.1	25.9
Cyclo(Leu-Phe)	1512.29	1585.95	1410.9	374.636	1697.34	506.859	217.627	238.149	363.094	92.3605	287.751	90.1071	265.829	360.85	355.21	-2.71514	C15H20N2O2	260.151	1.89657	43.3	22.1
(2S,3S,4S,5R,6R)-3,4,5-Trihydroxy-6-[2-hydroxy-2-(4-hydroxy-3-methoxyphenyl)ethoxy]oxane-2-carboxylic acid	1.59668e-09	1.59668e-09	1.59668e-09	3.04072	1.59668e-09	26.5048	9.43683	19.401	17.9305	8.08161	12.9741	26.5437	10.8282	14.3696	8.94039	-12.3173	C15H20O10	402.135	1.90372	43.5	36.8
N-Despropyl-rotigotine	3.6715	14.0936	3.68237	77.6565	94.3926	111.184	137.539	101.954	85.6519	77.6578	54.4987	94.9643	109.226	104.452	72.7869	-5.32751	C16H19NOS	238.103	1.93947	40.3	14.2
Leu Trp	250.265	142.118	215.393	158.816	104.068	38.4023	10.2109	12.1061	22.7937	65.1752	54.9278	21.7824	94.6711	61.5617	13.9814	12.9256	C17H23N3O3	318.185	1.96807	40	16.8
(2R,3S,4R,5R,6S)-2-[[(1R,2R,4R,5R,6S,10R)-5-Hydroxy-2-(hydroxymethyl)-3,9-dioxatricyclo[4.4.0.02,4]dec-7-en-10-yl]oxy]-6-(hydroxymethyl)oxane-3,4,5-triol	136.818	59.9432	125.356	103.675	110.644	11.5212	15.0757	5.42719	25.3542	25.0723	77.9543	21.4529	17.4476	20.6781	85.5992	1.12386	C15H22O10	747.233	0.55515	47.5	54.8
Tetrahydropentoxyline	67.1215	1500.1	895.216	926.824	1324.08	1839.77	1353.6	1415.11	2312.17	1660.23	615.983	2551.82	1373.1	1870.48	1067.09	4.09125	C17H22N2O7	349.141	1.98237	42	17.1
gamma-L-Glutamyl-S-(hercyn-2-yl)-L-cysteine S-oxide	196.348	121.993	115.761	140.446	132.516	101.187	72.7265	68.4122	100.908	91.6817	105.05	157.786	57.0176	69.2964	132.919	-17.518	C17H28N5O8S+	427.144	0.55515	42.6	39.5
Benzothiazepine	77.8927	68.4834	80.9083	61.1279	63.5665	40.1799	62.7644	53.732	41.7841	65.282	47.7003	60.2963	43.5506	43.3077	69.0191	10.5506	C9H7NS	179.065	10.3598	40.3	19.4
Okanin 4-methyl ether 3'-(6''-acetylglucoside)	8.48704	14.8385	11.2793	7.48824	10.538	1.89786	1.59668e-09	1.7809	1.59668e-09	0.666679	5.62871	6.34513	2.00135	0.917298	2.8514	-10.1009	C24H26O12	507.145	0.55515	41.2	25.4
Arabinofuranosylcytosine	65.9473	167.672	83.2338	62.232	67.0612	170.076	141.599	149.239	164.946	140.737	60.1972	412.249	61.0606	73.4024	71.9764	9.37552	C9H13N3O5	509.165	0.55515	46.9	51.1
(2S)-2-[[4-[(2,4-Diaminopteridin-6-yl)methyl]-2,3-dihydro-1,4-benzothiazine-7-carbonyl]amino]hexanedioic acid	447.531	435.598	288.72	361.166	308.838	76.4965	29.5521	1.59668e-09	74.182	44.5191	236.049	66.2603	73.8087	106.404	275.845	-0.400933	C22H24N8O5S	535.148	0.562317	41.8	20.2
PA(17:0/PGF1alpha)	135756	71305	70750.1	37183.3	54427.3	45911.2	42392	36147.3	50683	39089	88014.3	53118.4	57183.3	55434.2	66005.6	6.09979	C40H75O11P	804.545	10.5378	41.1	31.4
PG(18:0/22:6(4Z,8Z,10Z,13Z,16Z,19Z)-OH(7))	36413.2	26274.1	23245.5	18677.5	27172.7	17697.5	18293.6	15647.3	14654.7	19680.1	19413.8	14590.5	14694.8	14535.4	18457.6	2.19032	C46H79O11P	856.572	10.5378	47	54.6
Samidorphan	101.35	115.221	82.4159	150.187	148.069	149.353	180.931	157.903	132.516	161.88	179.042	198.99	170.586	153.616	194.108	-2.301	C21H26N2O4	335.175	10.6594	41.9	24.3
Iganidipine	5655.07	5403.27	4255.34	8686.33	9096.23	8404.34	10360.1	8561.37	7165.2	8590.66	10682.6	10487.2	9116.03	9611.62	10829.6	-0.593224	C28H38N4O6	565.242	10.6594	50.2	60.1
alpha-D-Galactopyranuronosyl-(1->4)-alpha-D-galactopyranuronosyl-(1->4)-D-galacturonic acid	134.529	149.129	133.954	71.6817	162.864	78.9306	72.534	101.619	59.5108	93.5053	79.2753	90.9896	123.262	171.323	107.919	-5.0987	C18H26O19	569.093	0.562317	40.6	17.5
3,4-Diethylthiophene	8.07707	10.625	14.9242	22.6527	24.8056	25.2891	40.1588	26.6068	17.1493	29.5934	37.4403	32.7806	20.6763	24.0666	29.7741	-1.84877	C8H12S	141.073	10.6666	40.2	9.91
Demethylphosphinothricin	154.698	185.459	177.051	110.586	108.257	64.5465	142.689	117.518	53.3847	88.8159	82.7944	159.15	126.05	117.485	95.0519	-5.43448	C4H9NO4P	149.023	10.7381	40.6	12.1
DG(10:0/18:2(9Z,11E)+=O(13)/0:0)	347.249	259.208	390.483	251.39	233.511	187.498	200.985	243.554	95.5553	146.25	376.161	287.661	218.023	146.581	155.683	-9.35102	C31H54O6	540.421	10.7874	40.1	27.3
Methionyl-Glutamate	117.709	82.2518	112.151	70.9148	80.0238	60.4723	64.7212	70.2394	49.4919	70.4255	99.888	77.4734	71.3415	53.7769	61.6867	-0.837544	C10H18N2O5S	301.083	11.1157	45.2	39.6
1,3-Octadiene	3936.81	4205.19	3960.77	2882.91	3442.29	2256.72	3525.94	3026.32	2102.45	2875.64	2952.74	3286.93	3100.46	2712.14	2784.33	-10.0221	C8H14	128.142	11.18	42.4	25.6
morpholino	67.3214	79.0711	67.5785	74.131	85.3674	46.648	39.2648	30.5983	54.005	44.3389	53.4612	48.6937	45.1791	77.1066	49.4613	3.92513	C4H9NO	70.0655	0.55515	49.6	57.3
Ramontoside	20.0492	20.5502	31.8753	4.6656	1.59668e-09	2.35633	1.59668e-09	1.59668e-09	3.55408	1.59668e-09	10.6251	25.8751	12.2591	18.3507	1.59668e-09	4.29572	C34H38O16	741.198	0.562317	47	44.9
Kaempferol 3-xylosyl-(1->4)-rhamnoside-7-rhamnoside	47.5271	65.6383	27.4432	27.2709	2.11489	8.41772	1.59668e-09	1.59668e-09	0.449004	1.59668e-09	29.8291	21.0867	1.59668e-09	2.89272	9.16822	-23.0106	C32H38O18	711.197	0.55515	40.2	37.7
F1alpha	4.64842	6.51257	3.63487	5.55992	7.87112	7.10549e-05	1.59668e-09	2.63241	1.59668e-09	2.05813	1.59668e-09	6.46826	1.58848	7.01911	1.82517	0.690184	C25H43N3O18	715.288	0.55515	47.5	50.7
Core oligosaccharide	118.789	132.644	152.91	138.473	145.728	72.7301	48.1318	91.7941	97.0489	83.0614	115.943	79.5027	122.112	85.6169	67.5811	15.8388	C27H48O24	756.178	0.55515	46.8	61.9
Glucose lactate acetate	42.9216	38.1198	74.043	152.315	330.408	306.444	367.21	314.404	335.758	228.72	143.144	280.127	229.437	205.7	186.569	17.6348	C11H18O11	309.087	2.01812	40	43.9
Amrubicin	46.9373	85.1147	163.01	374.938	992.799	835.431	690.029	1036.15	1368.75	814.48	479.153	444.494	450.388	516.13	634.572	-0.622176	C25H25NO9	448.139	2.02527	43.9	29.8
Moracin L	1.59668e-09	10.1964	1.59668e-09	75.0223	115.232	197.376	157.317	180.979	180.526	146.497	84.0466	146.224	129.114	72.2184	107.116	2.2028	C19H16O5	289.087	2.03887	48.8	60.3
5'-Butyrylphosphoinosine	1.59668e-09	14.2761	1.59668e-09	959.98	1135.46	2307.94	1482.56	1910.44	1792.85	1505.74	1602.71	1544.42	1185.43	1064.08	1055.05	40.8755	C14H19N4O9P	436.14	2.03887	45.5	64.9
Deoxyribonucleic acid	19.6981	2554.7	4.47167	161.29	294.871	17323.4	14268.1	15875	20198.6	20074.2	594.741	39986.3	2268.98	1477.29	328.249	25.9997	C15H31N3O13P2	506.144	2.03887	41.9	38.4
Monohydroxytriacetyltaxine	89.9368	410.918	54.424	87.5718	70.7563	2974.7	2493.14	2855.44	3643.58	3521.87	120.302	6665.97	467.311	305.291	70.1292	5.36446	C30H25NO9	508.142	2.03887	40.5	15.5
L-Linalool 3-[xylosyl-(1->6)-glucoside]	272.335	666.821	568.302	441.093	455.232	256.337	384.907	186.548	366.212	212.594	418.747	551.61	88.8431	315.612	335.225	-9.01911	C21H36O10	449.234	2.06032	44	46
cyclic Melatonin	204.403	592.694	860.724	369.845	540.727	73.9715	241.75	132.194	185.441	245.137	242.837	725.832	124.704	16.114	177.026	4.89531	C13H14N2O2	478.247	2.07462	47	49.3
4-(Dimethylamino)cinnamaldehyde	265.86	197.76	220.899	520.243	353.578	180.611	155.842	104.724	209.099	136.913	354.362	217.799	211.316	427.872	269.636	4.63688	C11H13NO	176.108	2.08892	44	28.2
METAXALONE	191.266	157.032	166.192	272.311	229.617	160.004	151.829	121.376	161.007	136.245	235.842	167.913	166.667	248.869	178.163	-11.3785	C12H15NO3	222.11	2.09607	41.2	21.2
Quilseconazole	115.928	191.484	195.664	33.1921	130.683	921.114	756.637	786.545	427.756	589.9	140.288	183.473	246.818	129.067	104.994	13.4871	C22H14F7N5O2	555.144	2.10322	44.9	47.1
Asp Asp Asp	753.658	12951.3	7763.98	4869.29	9137.62	19135.3	18335.7	15747.3	19638	19713.6	4628.44	27049.4	12500.9	14147.5	10601.6	0.625355	C12H17N3O10	346.088	2.11752	43.2	19.5
Glutaminylglycine	5.69722	39.5815	28.2705	34.5576	42.1694	59.3325	54.0433	54.7165	81.976	74.3832	17.8132	107.225	42.2323	58.5775	32.1092	-5.69544	C7H13N3O4	168.076	2.13182	43.9	39.9
Tryptophan 2-C-mannoside	73.5123	1235.96	800.4	772.676	1250.37	1599.52	1190.61	1279.62	1753.76	1395.98	661.982	2077.04	1308.97	1500.02	1082.12	0.937328	C17H22N2O7	349.14	2.13182	42.3	15.9
N-Acetyl-L-proline	261.742	548.045	502.776	422.069	638.056	152.958	152.713	121.811	235.672	191.438	247.709	252.197	182.522	308.074	265.803	15.7321	C7H11NO3	337.142	2.13897	52	0.244
Parecoxib	280.015	253.59	304.642	143.797	171.462	69.6234	86.9546	57.7271	117.891	39.1649	117.219	66.1996	77.8709	102.231	122.253	-2.71465	C19H18N2O4S	412.132	2.13897	43.4	51.3
(2E)-2-ethylidene-4-hydroxy-5-methyl-3(2H)-furanone	75.4026	87.5643	42.8518	37.7721	63.28	107.937	167.996	84.3205	132.086	188.229	152.373	188.181	90.0454	70.2693	173.223	-0.800372	C7H7O3-	301.068	0.56945	41.1	8.46
N-(2-Hydroxyethyl)ethylenediaminetriacetic acid	164.237	54.4078	92.9008	90.2825	119.817	45.8545	32.8176	61.476	53.5419	47.8865	71.9086	63.5883	46.1456	65.4329	67.7618	-5.60891	C10H18N2O7	296.144	2.18187	44.3	31.3
2''-O-Acetylisoorientin	0.0438833	227.828	1.59668e-09	12.2646	10.8047	1672.91	1475.45	1587	1942.61	2074.35	26.9833	4300.24	242.33	167.986	12.6908	-4.5876	C23H22O12	508.143	2.18187	41.7	17.3
Riboflavin cyclic-4',5'-phosphate	1323.18	1235.85	1308.22	630.297	728.449	1710.14	1828.53	1354.19	1479.75	1008.46	1125.48	1063.15	763.724	950.696	704.025	4.31578	C17H19N4O8P	439.103	2.18903	40.8	15.2
Epirubicin	1.59668e-09	230.951	1.59668e-09	5.70728	3.29824	1672.53	1484.82	1791.12	2118.33	2411.35	6.91607	4453.08	305.016	129.934	1.59668e-09	-7.57518	C27H29NO11	526.167	2.18903	47	54.6
N-(2-Aminoethyl)maleimide	23.2837	50.2764	34.1466	50.8258	65.6056	116.733	133.196	127.155	116.217	153.207	49.4719	165.092	96.7787	99.2607	56.8091	-29.7151	C6H8N2O2	163.044	2.19617	45.6	72.6
5锟?Deoxy-5锟?<WBR>(methylthio)adenosine	2433.6	7104.65	5305.15	5137.74	6716.04	12945.5	11994	10545.4	9300.66	13681.5	6703.03	13961	9835.6	8704.84	7049.89	-14.6108	C11H15N5O3S	298.092	2.19617	42.3	34.3
FAD	5259.68	5641.04	5823.88	3009.82	3420.41	6710.2	7299.4	5458.29	6258.16	4369.12	4658.59	4499.24	3183.49	4436.09	3168.43	6.33235	C27H33N9O15P2	786.169	2.19617	45.6	42.6
1-Rhamnono-1,4-lactone	218.087	216.468	207	169.958	177.424	172.268	174.222	143.246	168.901	153.98	189.317	196.024	147.381	164.123	179.535	14.606	C6H10O5	127.041	2.21048	42.7	53.1
Nitrobenzyl-6-thioinosine	254.409	125.172	165.306	137.695	123.106	39.8582	50.1132	49.125	65.4896	44.8823	147.555	31.3511	70.961	71.0495	99.9827	10.1844	C17H17N5O6S	458.057	2.21048	43.6	40.7
Apterin	250.198	171.181	210.121	253.355	123.909	19.7081	13.4418	9.16281	43.998	15.8034	152.151	15.8916	39.4483	74.234	75.3981	19.9952	C20H24O10	463.109	2.21048	41.1	28.8
4H-1-Benzopyran	2127.07	2466.72	2115.74	2179.55	1784.46	1419.73	1182.5	1095.45	1339.23	1296.97	1892.08	1609.3	1356.92	1696.39	1413.51	5.2514	C9H8O	115.055	2.21762	44.3	43
6-Methylquinoline	10017.4	11295.8	9862.9	9291.57	7977.16	5915.81	4657.65	4336.59	5955.98	4352.65	8981.39	5905.93	5559.83	7480.48	6314.49	2.82986	C10H9N	144.081	2.21762	43.9	24.7
Isoquinoline N-oxide	21830.3	24185.7	20405.5	18946	17217.9	13085.1	10660.5	9511.29	12831.2	9377.33	19248.7	12949	12169	16174.1	13763.9	1.41221	C9H7NO	146.06	2.21762	48.8	47.2
1,5-Naphthalenediamine	2315.68	2460.02	2188.53	2076.69	1722.85	1318.96	1038.16	986.596	1312.63	1023.56	1979.69	1291.35	1200.01	1580.48	1377.43	8.12766	C10H10N2	159.093	2.21762	41.1	34.7
2-(2-Nitroimidazol-1-yl)-n-(3,3,3-trifluoropropyl)acetamide	38.978	31.6806	33.0848	30.0475	18.5174	2.91762	1.52531	7.71775	5.51625	3.65702	19.5474	1.59668e-09	1.70908	10.0282	5.34097	-0.0882018	C8H9F3N4O3	305.026	2.21762	42.6	16.9
Pancratistatin	308.95	6111.31	3488.13	2491.07	4831.03	10891.8	10139.5	8815.18	10573.5	11033.6	2492.18	15455.5	6858.52	7331.46	5731.4	-20.3559	C14H15NO8	326.08	2.23193	40.8	28.5
Aminomethyl fluorescein	1985.8	33647.4	20735.9	15649.9	28914.1	58689	53128.1	48621.2	55572.9	60446.2	16594.2	76578.5	41274.2	42026.8	35038.8	-3.28547	C21H15NO5	344.091	2.23193	48.6	57.1
7-Methyl-2'-deoxyguanosine-3'-monophosphate	1207.65	11416.2	7067.58	5263.93	9536.72	20720.6	18632.2	16883.3	19456.4	20776.7	5866.72	26582.5	13838.5	14087.1	11770.5	-6.9112	C11H18N5O7P	346.089	2.23193	45.6	39.1
4-Amino-1-[(2S,4S)-2-(hydroxymethyl)-1,3-oxathiolan-4-yl]pyrimidin-2-one	47.8272	273.99	203.897	151.495	281.5	399.027	388.364	331.199	408.533	422.372	151.562	520.826	302.512	311.757	271.396	-0.304013	C8H11N3O3S	212.049	2.23907	51.1	61
O-Desmethyloxotolrestat	35.4379	1751.43	1022.66	758.269	1452.27	3027.16	2930.3	2441.43	3037.29	3156.7	768.2	4306.61	2004.84	2148.74	1764.62	-3.08869	C15H12F3NO4	328.078	2.23907	41.4	15.5
3-(3-Amino-3-carboxypropyl)uridine	1.59668e-09	20.1106	31.6983	9.86239	23.6624	64.9303	47.4197	39.0266	47.2847	61.8532	8.68047	71.8876	37.5968	27.6853	36.4812	11.5431	C13H19N3O8	384.084	2.26768	45.3	47.7
cis-Zeatin-7-N-glucoside	4.75185	1.59668e-09	1.59668e-09	8.51134	18.2477	90.3886	48.7984	57.5902	39.5132	25.292	35.9776	51.649	5.08578	27.3072	4.54894	-8.6498	C16H23N5O6	404.151	2.27483	48.5	55.4
HGluValLeuPnsAspAlaGluPheOH	1153.16	4405.57	3706.61	1323.64	1999.59	1.59668e-09	781.443	289.593	968.941	591.363	1610.14	1339.03	447.786	1.59668e-09	1271.84	-2.74341	C47H66N8O16	1040.49	2.28913	44.7	60
Tetrahydrodipicolinate	90.8592	53.3784	79.2875	23.5399	29.4696	55.4828	88.4748	51.4015	48.0898	29.9869	34.4137	10.5642	41.724	27.861	24.6418	6.80616	C7H9NO4	381.072	2.28913	42.7	27.4
8-O-Acetyl shanzhiside methyl ester	147.287	125.834	181.641	131.042	128.702	66.1441	48.4764	74.2582	123.638	55.1474	113.207	54.9131	94.8361	112.225	105.863	-0.734151	C19H28O12	413.144	2.31058	48.2	52.5
Melledonal C	53.691	1.59668e-09	33.4753	43.6743	162.547	144.649	117.098	128.542	158.907	128.269	178.711	88.6034	88.3015	77.964	104.214	3.48586	C24H29ClO8	445.143	2.32488	40.1	50.3
Flavin adenine dinucleotide (FAD)	8435.64	7380.14	7532.85	4179.39	5411.94	10944.2	12366.2	9331.55	9433.67	7696.04	7719.02	7390.59	5551.63	6216.08	5565.76	5.46098	C27H33N9O15P2	786.169	2.31775	48	54.6
2-Amino-7-[(2R)-2,3-dihydroxypropanoyl]-5,6,7,8-tetrahydro-3H-pteridin-4-one	1.59668e-09	1.59668e-09	1.59668e-09	21.5061	18.1372	46.8674	66.7267	50.879	24.7192	24.1826	20.1487	27.4756	53.0008	52.7978	40.558	13.0223	C9H13N5O4	238.097	2.3392	42.9	36.8
3-Hydroxy-N-methylpyridinium glucuronide	3321.45	5279.98	5058.92	1256.48	2113.05	1182.45	1200.64	1066.79	1235.91	1149.59	1252.35	1600.42	944.682	1183.54	1172.11	-24.2707	C12H15NO7	268.075	2.3392	40.3	28.4
Ggstop	35810.7	55183.1	50142	13586.2	21195.2	13212.5	13792	11437.6	12527.8	12173.1	14121.5	18295.2	10250.5	12328	12006.6	4.57813	C13H18NO7P	314.08	2.3392	51.8	67
N-(1-Deoxy-1-fructosyl)methionine	1743.8	2708.47	2956.12	849.757	1139.02	611.885	690.411	683.998	751.889	702.946	670.836	902.306	549.381	640.394	639.647	-13.143	C11H21NO7S	334.089	2.3392	46.7	54.3
Adenosine 3'-monophosphate	4329.32	3454.85	3552.73	2184.51	2775.79	5363.26	5709.39	4401.37	4448.38	3606.18	4019.98	3542.92	2668.59	2972.72	2893.12	4.51639	C10H14N5O7P	348.072	2.3392	42.1	19.6
Isosorbide Mononitrate	215.96	69.1533	106.546	34.3935	64.6237	206.601	344.743	195.728	385.214	212.571	168.984	105.265	36.1048	86.6438	148.077	1.08294	C6H9NO6	421.05	2.3392	41.2	15.3
7alpha,8alpha-Dihydroxycalonectrin	150.597	152.013	306.921	248.849	214.5	78.0812	53.6437	66.2783	76.3268	78.6331	89.6002	106.849	149.188	191.858	84.0459	1.10129	C19H26O8	365.16	2.3535	43.4	22.1
Aristolodione	115.21	99.9915	94.9496	132.876	183.455	224.294	272.292	239.912	167.341	159.552	153.72	175.717	137.324	126.063	150.418	0.508814	C18H13NO4	272.071	2.38853	42.9	26.3
5-methoxyuridine	13.9779	12.1239	21.2664	25.8735	84.4795	91.9125	119.701	117.748	68.9257	81.2156	54.5439	72.1525	45.8881	60.2693	45.7531	-34.9025	C10H14N2O7	274.07	2.38853	45.4	61.7
Skepinone-L	246.804	413.94	276.024	1718.63	3252.09	4944.33	4609.74	4239.66	4256.31	2932.54	3721.34	2977.38	2490.75	2147.32	1957.22	16.9304	C24H21F2NO4	448.14	2.38853	40	32.1
Estradiol-17beta	331.867	265.012	236.255	142.533	216.335	125.31	79.5912	90.2249	105.019	100.054	179.655	94.8092	87.3858	109.556	64.7762	-9.10911	C18H24O2	295.134	2.50293	44.4	42.4
2',5'-Dideoxyadenosine	11.2112	0.572902	3.47422	26.5035	55.4011	48.3824	61.3455	53.4853	37.6516	41.1004	41.4765	54.6337	28.1964	18.7903	32.7357	-3.90324	C10H13N5O2	274.069	2.49578	41.6	16.8
N-Palmitoyltaurine	1.59668e-09	1.59668e-09	6.79717	9.03128	10.2584	16.6757	9.37952	9.66308	14.3249	18.4853	8.02821	12.7783	21.7828	15.1821	6.60113	11.1368	C18H37NO4S	328.235	2.5101	41.1	30.9
N-Formyl-4-amino-5-aminomethyl-2-methylpyrimidine	181.89	194.643	192.597	144.424	163.262	118.698	82.5055	81.4982	145.909	45.204	135.358	48.4021	90.9483	95.3331	106.484	13.805	C7H10N4O	208.098	2.51723	40.4	38.1
2-(4-Methyl-1,3-pentadienyl)anthraquinone	139.495	278.618	267.425	35.8139	67.9663	2.30915	4.26119	1.59668e-09	1.59668e-09	1.59668e-09	6.90606	4.91476	1.59668e-09	14.8896	1.59668e-09	-7.20534	C20H16O2	289.12	2.54585	41.3	17.1
4-Amino-1-[(2R,5R)-5-(hydroxymethyl)-4-sulfanyloxolan-2-yl]pyrimidin-2-one	111.783	75.2438	88.2121	224.817	391.684	510.1	618.439	527.045	340.985	334.218	278.824	357.044	255.63	196.791	212.895	1.81126	C9H13N3O3S	226.065	2.56013	45.5	35.8
Licoagroside B	1.59668e-09	12.2571	1.59668e-09	129.855	108.892	208.15	120.421	176.154	135.185	153.792	155.537	142.39	162.082	119.419	132.18	7.42439	C18H24O12	450.164	2.56013	44.4	34.6
Ethosuximide M3	197.594	183.702	162.459	75.3921	75.8036	69.5462	51.7707	39.4986	66.899	27.5926	84.0843	44.4294	50.9935	53.9116	57.4389	-10.3654	C7H11NO4	174.074	2.57443	41.5	23.3
N-Acetylproline	17.2093	8.3695	10.2712	25.3161	43.6643	53.9516	73.9582	58.4813	41.5469	33.2671	47.0243	46.6241	34.9445	27.5863	34.7732	-12.4813	C7H11NO3	180.061	2.56728	40.8	18.4
Acrylamide-sodium acrylate resin	379.245	154.765	242.716	385.387	344.667	212.973	242.424	161.523	236.046	198.766	329.481	220.421	262.922	347.161	281.319	4.04659	C8H15NO3	212.066	2.63163	41.2	11.9
1-Isothiocyanato-8-(methylthio)octane	1168.2	568.53	740.904	2439.88	2233.17	1266.59	1206.63	1046.27	1310.66	1307.5	2058.41	1472.38	1398.66	1632.58	1599.5	15.7836	C10H19NS2	256.077	2.63163	40	26.1
Pantothenic acid	344.748	140.42	192.237	299.024	270.69	189.329	206.52	133.766	188.642	169.978	274.446	207.232	185.444	295.653	258.529	-4.08688	C9H17NO5	258.073	2.63163	42.5	18.8
Cerulenin	1.14825	12.289	7.63258	80.0829	61.4837	94.2255	93.076	69.3727	69.0378	56.57	41.2818	79.3212	56.8363	90.7303	47.2442	-8.54675	C12H17NO3	206.116	2.6531	44.6	37.9
Aloesol	16.5137	47.5664	17.7598	169.604	165.998	229.828	229.691	175.54	145.141	170.318	104.522	175.421	133.534	181.071	127.254	9.2419	C13H14O4	252.125	2.6531	45.4	40.6
2,6-Dihydroxy-N-methylmyosmine	199.594	421.133	364.916	310.716	397.782	340.98	446.828	342.122	243.237	345.465	199.919	265.435	280.159	226.916	183.846	-29.2768	C10H12N2O2	234.134	2.67453	41.6	40
1',2'-Dihydro-1,1'-dimethyl-2'-oxo-4,4'-bipyridinium(1+)	38.7941	106.527	77.7773	158.655	249.236	103.074	137.27	81.3779	114.382	189.03	25.1426	67.9159	60.2202	86.3221	100.093	-1.6707	C12H13N2O+	202.11	2.68168	40.7	18.8
3'-DEOXY-3'-FLUOROTHYMIDINE	116.704	209.391	362.095	158.477	98.491	43.1017	68.9132	56.3032	61.1702	39.0803	40.6116	112.816	99.4332	136.128	65.0186	3.16956	C10H13FN2O4	262.121	2.77392	44.9	40
Jasmolone glucoside	96.329	176.766	192.058	262.164	213.328	75.0078	47.635	100.232	67.4371	178.688	136.077	172.035	172.106	150.951	103.31	25.0563	C17H26O7	360.21	2.76678	43.2	55.2
Bellendine	3.05406	38.9245	22.5055	88.812	90.8507	134.052	131.069	105.336	83.6455	80.2823	60.9376	97.5648	65.688	81.7348	72.1592	1.62869	C12H15NO2	206.118	2.80253	40.3	6.76
Ac-Tyr-OEt	8.87206	80.9417	37.0122	136.192	130.176	200.709	214.486	165.346	142.765	121.082	109.892	165.741	135.5	116.38	102.089	7.29196	C13H17NO4	252.125	2.80253	41.4	17.9
Furylacryloylalanyllysine	4.25941	21.6971	4.40403	22.2079	11.7237	83.1818	71.63	53.0874	15.6276	75.913	15.0493	26.2382	44.3116	19.5579	8.83378	4.40636	C16H23N3O5	320.162	2.79537	47.7	46.7
Lys Thr Tyr	74.6716	295.307	122.662	310.988	237.06	627.937	384.177	465.197	203.086	609.698	347.225	340.731	658.973	522.513	225.827	-0.224318	C19H30N4O6	433.206	2.85258	40.9	8.53
p-Hydroxyphenylacetylglycine	8.57021	9.46066	5.39705	79.5755	60.1383	104.861	69.92	66.8791	109.83	67.1548	109.11	102.241	43.8264	61.5844	88.4148	21.7164	C10H11NO4	174.059	2.85973	40.8	34.7
beta-D-ribosylnicotinate	51.3909	39.7541	27.6589	171.582	121.684	223.1	136.307	155.095	224.556	143.891	219.522	214.681	114.047	144.034	203.315	20.5226	C11H13NO6	220.066	2.85973	41	31.6
7,8-Dihydro-7,8-dihydroxykynurenate	218.828	205.769	159.768	188.397	234.718	377.663	274.367	300.667	278.771	249.724	292.519	277.087	265.561	200.694	220.621	-28.1022	C10H9NO5	241.076	2.87403	45.9	55.9
4-Carbamimidoyl-L-phenylalanine	103.64	99.1523	89.0404	159.752	169.445	64.7135	31.0586	53.8184	100.899	98.317	125.258	78.1959	73.0134	126.348	111.367	10.2602	C10H13N3O2	172.089	2.88118	44.8	45.6
(-)-Riboflavin	27871.8	27666.8	26707	28220.8	29274.3	15302.2	12076.9	14363.3	17994	15111.9	35961.9	22704.6	19382.3	23307.6	21046.1	2.53655	C17H20N4O6	377.147	2.88118	62.7	79.8
5'-Methylthioadenosine	1.59668e-09	1.59668e-09	1.53102	95.9501	64.4714	12.9935	15.1681	36.539	37.3668	17.4889	85.2654	32.9568	78.0698	30.3846	68.9599	2.88968	C11H15N5O3S	298.098	2.89548	47.7	51
Cysteinyl-Tryptophan	667.393	471.542	532.793	265.331	452.047	225.176	203.311	185.738	309.89	150.549	336.635	176.424	228.602	246.325	264.896	3.08391	C14H17N3O3S	330.089	2.90263	45.9	38.2
2',3'-Dideoxyguanosine	11.2198	8.90088	9.62036	27.8704	71.1083	19.0389	4.20372	14.0679	6.24003	3.71689	21.092	16.7605	18.3119	29.5789	52.155	25.9189	C10H13N5O3	274.071	2.92408	42.7	42.5
Armexifolin	7.5968	4.52866	2.60963	5.00685	5.59546	0.805635	4.52061	2.80902	1.59126	2.48347	2.05838	6.9497	2.13889	1.75295	1.85342	-3.19527	C15H18O4	280.153	2.95985	47.4	45.4
Taurine glutamate	18967.2	20934.8	24098.8	24258.5	34351.8	9984.5	14898.7	15200	17932.6	22475.4	18024.7	13906.9	18395	22528.6	23572.3	-5.97438	C7H12N2O7S	251.032	0.583767	40	10.6
Allantoxanamide	52.0753	62.3833	37.8839	199.743	151.072	306.344	179.973	210.349	288.18	190.325	288.587	257.546	147.916	195.061	220.529	-14.9474	C4H4N4O3	174.06	3.0807	41.7	26
8-Methoxykynurenate	93.2396	81.4473	76.3569	354.127	268.546	459.688	309.646	355.372	452.773	329.741	492.896	447.342	224.541	299.663	399.73	24.1915	C11H9NO4	220.066	3.0807	41.1	33.1
(1R*,3R*,3'S*)-1,2,3,4-Tetrahydro-1-(2-thio-3-pyrrolidinyl)-beta-carboline-3-carboxylic acid	7.90009	1.59668e-09	1.88989	116.224	60.8319	18.7383	17.3048	18.0944	41.0146	37.2714	73.8749	29.0389	66.1701	43.3493	62.1017	-8.97534	C16H17N3O2S	298.098	3.08785	40.8	26.6
D-Urobilin	646.012	837.337	847.299	845.923	760.157	757.674	349.683	565.454	517.918	701.359	741.013	531.243	795.075	905.96	630.838	1.29168	C33H40N4O6	571.292	3.16652	47	81.3
Gamma Glutamylglutamic acid	19.5843	3.36222	15.5588	7.08001	5.65428	2.86354	1.59668e-09	1.59668e-09	3.88033	1.59668e-09	6.93996	1.59668e-09	1.59668e-09	5.33281	2.13099	-13.9967	C10H16N2O7	277.099	3.19512	40.5	25.1
Thr Met	17.1067	18.0958	16.9422	1.59668e-09	20.0057	1.99933	1.93313	1.59668e-09	2.96369	2.01481	6.39279	1.59668e-09	4.69642	2.00465	1.59668e-09	-3.45922	C9H18N2O4S	251.105	3.21657	43.8	31.5
Acetaminophen glucuronide	2153.45	447.631	973.415	102.389	712.186	37.7521	24.207	28.9368	43.0523	7.37852	92.2899	32.5713	74.9619	151.471	122.418	-18.0274	C14H17NO8	345.157	3.23087	42.5	32.5
2-hydroxy-3-methylbutanedioylcarnitine	997.33	206.397	551.391	22.3153	449.334	12.8	7.10246	13.6655	22.6878	1.59668e-09	50.8761	6.73778	31.5746	43.6109	66.057	0.829955	C12H21NO7	330.095	3.23087	40.1	6.61
Rifampicin	717.388	634.287	1228.34	865.654	1002.17	871.216	635.274	727.212	531.568	775.163	821.23	838.278	938.404	1111.95	872.469	4.1654	C43H58N4O12	823.416	3.25232	42.1	60.5
Chidamide	1.59668e-09	8.60696	1.59668e-09	63.2139	52.8839	129.555	75.802	69.5303	80.5562	83.6609	90.2369	73.5653	49.7815	68.9608	39.7134	-1.60346	C22H19FN4O2	432.182	3.25947	41.8	21
N-Hydroxy-L-tyrosine	3.14584	1.59668e-09	1.59668e-09	40.0964	38.8403	90.3712	119.293	80.5588	58.3458	53.9817	34.6541	75.2786	39.7507	36.4526	42.1009	-23.2494	C9H11NO4	180.061	3.26662	42.3	41
Glucosylisomaltol	1.59668e-09	25.3874	10.2358	135.271	139.976	296.363	358.62	258.84	176.126	216.32	104.22	238.648	149.807	143.294	120.589	-0.47588	C12H16O8	288.084	3.26662	42.1	15
Pectenotoxin 7	5.04287	27.9602	5.34662	10.3403	120.985	464.809	168.321	610.819	22.7647	506.891	592.843	465.031	530.117	88.9272	151.871	-3.80393	C47H68O16	888.447	3.29522	46.1	64.4
Ac-Pro-Gly-Pro-OH	98.9312	111.019	50.7157	16.9069	19.0538	1.70747	7.22308	4.92033	1.59668e-09	5.0812	2.02827	2.56857	6.21113	9.55116	5.04525	-19.157	C14H21N3O5	276.128	3.30952	49.8	69.3
Ser Trp Gly Ala	12.5464	2.36601	1.49033	21.5797	34.8995	67.7407	44.6701	71.5288	72.6764	32.7311	65.6985	49.3649	52.0519	45.7133	24.8888	-10.4091	C19H25N5O6	420.183	3.35958	41.2	22.5
6-Amino-9H-purine-9-propanoic acid	1.59668e-09	1.59668e-09	3.38756	77.4846	109.292	126.939	110.163	102.602	88.3229	96.8377	109.568	106.32	80.272	88.3753	84.3186	-5.97782	C8H9N5O2	432.183	3.36672	41.6	16
Aplysiatoxin, 17-debromo-	520.676	2515.62	2945.7	1586.15	2282.87	560.723	598.16	483.108	950.291	519.656	1019.21	604.034	889.634	1263.23	1203.41	0.216272	C32H48O10	575.322	3.38032	47.4	57.4
Homostachydrine	321.153	446.884	367.549	296.127	326.609	266.148	225.953	221.82	315.654	135.147	256.321	163.781	175.362	215.371	242.757	-0.0420261	C8H15NO2	158.118	3.43038	41	8.99
p-Hydroxyphenylethylbiguanide	41.7477	90.0789	82.6191	67.4636	69.0387	44.2665	42.6411	49.1959	63.492	33.0027	38.6441	38.4807	36.6897	40.625	51.9157	0.700469	C10H15N5O	204.125	3.43038	42.7	26.5
11-Meo-fes	126.527	183.961	136.301	50.8437	84.923	114.002	143.788	137.423	114.06	107.917	82.5507	101.32	78.6923	62.1799	80.1453	-11.6593	C19H25FO3	359.138	3.45183	43.5	38.6
2-Naphthylamine	2.66684	1.4273	2.73374	9.53001	24.7429	27.7098	42.701	32.0707	24.2818	19.5621	6.74614	33.1489	17.0492	14.9226	13.0788	-0.278	C10H9N	144.081	3.47328	42.9	19.4
(3E)-3-[(1R,5R,6S)-5-Hydroxy-7-oxabicyclo[4.1.0]heptan-2-ylidene]-2-oxopropanoate	1.59668e-09	49.4249	33.0367	175.918	235.972	456.64	605.611	430.9	283.003	311.499	160.594	353.954	258.104	225.192	213.973	-30.3409	C9H10O5	240.081	3.47328	43.7	49.3
alpha-Hydroxy-1-methyl-1H-indole-3-propanoic acid	3.20338	8.17395	6.29895	54.2062	65.3459	167.724	205.781	123.169	90.1889	106.764	50.2903	104.536	81.1703	62.84	68.1899	-2.05254	C12H13NO3	242.078	3.47328	42.1	17.2
Asparaginyl-Methionine	24.395	144.807	107.135	442.236	548.544	1063.36	1358.11	1056.67	691.704	793.746	395.911	871.542	608.261	550.787	482.277	11.9045	C9H17N3O4S	286.086	3.47328	46.2	50.9
Apigenin	1.59668e-09	38.6007	26.3629	133.173	163.139	330.411	419.597	340.532	238.761	249.921	123.599	256.387	178.118	168.534	160.029	-10.026	C15H10O5	288.084	3.47328	44	38.5
Azetirelin	4.76979	5.8923	6.88839	10.6646	9.14086	3.0456	1.59668e-09	1.59668e-09	1.59668e-09	7.55898	0.847589	1.59668e-09	1.59668e-09	1.59668e-09	2.68001	-6.32786	C15H20N6O4	313.139	3.47328	45	48
Cogoxin	1373.47	1109.09	1129.66	740.426	707.35	733.341	382.91	600.244	912.778	317.234	948.148	509.581	749.814	507.956	850.364	-10.3142	C41H64O14	803.411	3.48758	44.1	43.6
Phenylalanyl-prolyl-arginine nitrile	92.4937	101.293	98.4148	114.639	146.18	62.4469	36.0617	42.0651	56.1161	82.5566	54.8255	44.3446	75.9134	50.2517	89.5524	6.20683	C20H29N7O2	441.275	3.5305	45.1	50.6
Nartograstim	94.2603	120.225	63.9237	101.87	135.414	97.1736	45.858	46.2267	49.8124	62.6689	126.611	33.8679	191.583	148.424	117.383	-15.3203	C30H49N9O10S	710.318	3.5734	41.7	40.4
Triacanthine	361.832	312.125	329.534	215.893	216.716	122.029	104.379	104.961	176.972	81.0299	210.717	149.16	105.275	173.592	183.351	3.19583	C10H13N5	168.104	3.59485	43.1	24.3
2-Hydroxydecanedioic acid	19.0394	34.0885	18.7524	11.5104	4.48861	3.96417	4.94425	1.0724	2.71876	0.873672	3.91468	1.59668e-09	4.56102	5.02039	1.98873	-8.58959	C10H18O5	219.121	3.5877	44.2	35.1
Ridogrel	67.7422	1.59668e-09	18.1349	25.5763	16.4443	1.59668e-09	2.85325	2.65544	9.08324	1.59668e-09	14.4699	3.39486	13.6496	19.4908	24.0367	-17.0753	C18H17F3N2O3	367.12	3.5877	40.2	24.1
Etofenamate	2.70941	3.32244	1.59668e-09	2.92303	3.72904	1.59668e-09	1.59668e-09	1.59668e-09	1.59668e-09	1.59668e-09	1.59668e-09	1.59668e-09	1.59668e-09	1.59668e-09	1.59668e-09	-3.26495	C18H18F3NO4	411.224	3.5877	42.9	33.1
Isopentenyl adenosine	2673.51	2483.03	2277.04	1294.04	1538.55	924.427	851.213	902.848	1949.34	538.445	1921.57	1015.5	913.774	1186.84	1351.73	2.57598	C15H21N5O4	336.167	3.602	41.1	11.9
Cilazapril	59.3809	84.2372	65.898	57.7332	47.0648	53.7995	22.6947	32.1748	13.8928	16	41.7836	17.4056	42.6933	47.9581	32.7739	-19.9779	C22H31N3O5	459.279	3.65205	42.7	50.5
alpha-Methyltyrosine methyl ester	307.287	488.625	427.245	355.521	389.845	259.697	224.051	205.696	382.597	114.206	250.769	149.523	199.488	220.04	288.668	7.78983	C11H15NO3	192.104	3.6592	51	67
Sterebin G	3.98209	3.8182	14.6133	14.5495	11.4896	2.11358	0.831324	2.71459	4.21717	1.00105	7.58914	3.98894	3.51944	5.80187	4.5932	-7.31902	C20H34O5	377.227	3.67352	44.3	49.6
5,6,7,8-Tetrahydromonapterin	87.995	95.8635	104.09	89.1054	126.925	47.8443	31.8685	45.8539	44.5214	62.8257	120.287	83.5301	55.7215	58.6424	91.22	-23.0669	C9H15N5O4	257.106	3.6878	46.7	61
Pro Cys Ser Ala	341.534	400.02	434.082	393.902	329.952	167.05	131.482	188.432	221.786	172.335	398.195	297.876	252.987	272.136	231.416	-1.96749	C14H24N4O6S	377.148	3.6878	41.7	14.2
Digoxigenin bisdigitoxoside	729.182	523.556	309.744	387.514	377.591	453.122	125.524	172.533	180.975	194.058	371.414	246.196	450.015	223.328	293.543	12.0869	C35H54O11	692.408	3.69497	52.5	82.5
Etimizol	11.5365	20.9172	20.9741	34.4761	7.45375	38.0572	52.3568	40.1823	44.6151	43.1587	37.9544	61.8658	28.3199	24.0753	24.2575	-5.12756	C9H14N4O2	252.125	3.70212	40.8	19.9
N5-(4-Methoxybenzyl)glutamine	49.8848	94.3297	89.7409	74.1189	72.066	42.5715	54.429	41.8526	71.3902	26.4025	41.977	50.3125	45.6548	45.5096	50.4682	10.2123	C13H18N2O4	231.116	3.75145	42.8	39.9
Tyrosylhydroxyproline	53.9102	75.1707	92.4992	70.4661	77.6225	32.8214	26.4287	36.8877	61.16	18.9683	37.0722	26.4476	38.9356	39.3345	55.7133	11.4242	C14H18N2O5	336.185	3.7586	44	44.9
Periandrin I	352.253	404.752	530.213	326.811	414.595	335.142	110.156	263.588	197.293	179.204	351.605	282.2	253.256	407.43	383.84	-0.954886	C42H62O16	805.4	3.76577	51.4	72
5-Ethynyl-2'-deoxyuridine	1.59668e-09	1.59668e-09	1.59668e-09	158.442	46.7	22.3912	50.2654	16.4191	21.1848	30.2045	70.0344	32.1139	66.9706	46.7398	66.614	-19.8785	C11H12N2O5	294.103	3.78007	41.9	32
Adipate semialdehyde	55.8613	16.5695	41.4763	28.1352	39.2637	5.58762	7.76463	21.8328	17.1991	5.43645	41.0642	5.10558	25.6527	20.2177	23.3487	-7.30804	C6H10O3	261.131	3.79437	46.7	45
N2-Acetyl-L-ornithine	11.4226	13.5475	8.00449	29.3364	4.25653	6.75424	0.325013	0.874487	1.14868	1.81895	9.43755	9.83489	4.16585	9.10355	2.04783	13.6161	C7H14N2O3	371.195	3.80152	42.1	26.7
Ile Arg Ser Asp	11.9385	6.30323	5.53039	2.78365	7.06124	1.59668e-09	3.04925	1.59668e-09	5.99136	1.59668e-09	16.9952	1.59668e-09	4.35065	0.657831	7.47422	0.348338	C19H35N7O8	490.262	3.84442	40.2	11.1
DG(12:0/0:0/LTE4)	432.259	329.198	350.391	142.409	275.413	117.971	123.022	161.082	281.14	49.8383	308.02	78.2698	200.13	95.9147	324.156	7.03128	C38H65NO8S	734.411	3.85158	47.3	80.6
2'-Fluoro-2',3'-dideoxyinosine	202.8	108.721	107.037	122.228	181.819	89.4012	97.5307	41.8864	85.1918	99.4657	119.496	83.0911	67.2974	38.2009	167.691	-1.44126	C10H11FN4O3	255.088	3.86587	43.2	21.2
DL-Ornithino-L-alanine	17.3201	12.0887	18.8657	16.4543	13.8725	25.1896	23.9269	18.598	29.3456	32.5501	38.0791	42.4658	10.9876	10.9773	10.8815	-2.43972	C8H17N3O4	219.121	3.89448	43	20
Scillipheosidin 3-[glucosyl-(1->2)-rhamnoside]	253.734	236.42	104.435	116.034	126.566	125.935	1.59668e-09	92.1677	61.0716	49.3291	86.5007	34.3372	134.471	123.183	198.743	-4.70284	C36H52O14	709.34	3.90163	46.6	62.5
Dinotefuran	129.561	79.5686	102.926	81.4922	63.3789	122.481	117.226	117.451	153.31	177.76	185.684	225.575	94.5499	48.7073	63.1333	-10.1001	C7H14N4O3	203.112	3.93023	42.8	28.2
Validamycin A	69.5924	66.8019	21.0417	37.4955	10.259	65.209	194.786	110.021	88.5026	69.5705	62.8517	57.2756	20.6431	30.9866	19.9058	-7.22768	C20H35NO13	462.193	3.94453	44.5	52.9
Macrolactin-A	0.998877	1.41346	1.35372	1.26203	1.36492	1.26774	0.461637	0.356583	0.498667	1.59668e-09	0.761588	0.104253	0.293081	2.17755	0.511392	-9.0849	C24H34O5	385.234	4.0511	41.9	41.5
Saquinavir	155.004	206.981	363.53	58.975	185.11	11.9167	4.97758	8.91488	58.94	1.41222	52.5688	5.18269	9.11562	5.56552	67.0281	16.8171	C38H50N6O5	635.382	4.1226	43	56.3
3,4-Dihydroxydecanoylcarnitine	282.538	137.94	181.172	13.2228	323.34	17.5856	117.284	25.2298	1.59668e-09	1.59668e-09	1.59668e-09	1.59668e-09	10.0405	1.59668e-09	1.59668e-09	3.58761	C17H33NO6	330.229	4.21557	43	24.3
Emtricitabine	5.88252	9.66647	4.4501	11.6186	1.59668e-09	1.59668e-09	1.59668e-09	1.59668e-09	1.59668e-09	1.59668e-09	1.59668e-09	1.59668e-09	1.59668e-09	1.59668e-09	1.59668e-09	-0.49589	C8H10FN3O3S	265.076	4.23702	40.7	11.7
6-Oxopiperidine-2-carboxylic acid	129.399	115.857	122.799	90.9788	20.1465	57.8823	54.3321	35.3103	21.3274	21.4811	56.8279	65.492	51.5669	99.6664	33.3162	8.22344	C6H9NO3	126.056	4.27992	42.6	32
2,5-Dimethyl-4-(1-pyrrolidinyl)-3(2H)-furanone	1167.11	842.331	1027.5	842.946	382.554	371.847	282.251	191.277	339.043	267.97	550.612	464.228	436.373	813.414	487.804	8.90383	C10H15NO2	182.119	4.28708	42.9	28.3
8-Amino-7-oxononanoate	10.331	1.59668e-09	4.82006	110.766	108.872	18.0556	27.9528	26.0247	34.0054	18.1803	72.0367	26.2313	51.5448	115.137	89.4753	29.8227	C9H17NO3	210.116	4.29422	43.5	49
1,2-Dimethoxy-4-vinylbenzene	1.49426	1.59668e-09	1.59668e-09	1.59668e-09	1.59668e-09	1.87539	2.68649	2.74717	2.22538	2.57027	3.26563	5.36637	0.97213	1.59668e-09	1.65446	-0.12265	C10H12O2	165.091	4.35858	43.6	20.2
3,4-Diaminopyridine	1.59668e-09	1.59668e-09	1.59668e-09	26.4204	12.7358	36.9075	40.2436	21.5951	24.6399	19.171	21.2641	51.5818	22.8763	33.3855	28.6897	1.60875	C5H7N3	151.098	4.37288	43.6	26.1
Glu Leu	4.91039	4.81869	3.7229	6.48642	3.80717	1.97181	1.59668e-09	1.59668e-09	1.59668e-09	1.59668e-09	3.17761	0.489158	0.143333	1.3301	1.57676	-6.07994	C11H20N2O5	261.143	4.46515	42.6	25.4
gamma-Glutamylproline	240.561	666.827	351.25	291.424	325.417	645.135	723.169	413.516	558.929	635.779	434.474	639.446	442.159	370.955	561.686	-22.0109	C10H16N2O5	227.113	0.54085	43	37.3
geldanamycin	1.92422	3.17666	8.50852	7.36308	8.89209	1.02556	1.59668e-09	2.23461	3.80656	1.59668e-09	11.0896	1.59668e-09	3.28594	1.59668e-09	8.80352	24.3174	C29H40N2O9	578.321	4.47228	47.7	86.1
2-Naphthylalanine	1276.38	894.207	1101.27	1014.31	485.252	307.841	249.202	160.361	328.757	275.208	555.167	397.393	435.68	856.501	555.892	8.38064	C13H13NO2	216.104	4.4866	42.4	23.8
2-Amino-3-methyl-1-pyrrolidin-1-YL-butan-1-one	1203.66	890.143	877.972	1136.58	943.168	1339.04	1283.16	1095.07	1123.41	1200.67	1177.22	1591.12	959.509	1222.97	1129.6	9.17354	C9H18N2O	171.151	4.50805	43	28
(2R*,3R*)-1,2,3-Butanetriol	6.14621	4.43513	3.15664	9.96125	5.62672	13.9644	9.95799	7.34156	10.4844	9.85849	9.17249	15.29	7.47745	11.9839	8.72279	12.1332	C4H10O3	89.061	4.50805	47.7	56.2
Avermectin A1b monosaccharide	29.2289	21.4325	1.59668e-09	1.90055	9.76213	1.59668e-09	1.03302	0.243678	5.01056	2.04596	3.26668	4.362	6.03324	2.87521	6.92775	-22.8469	C41H60O11	711.394	4.57955	40.2	73.2
Solithromycin	4.85635	14.3705	5.62991	20.4745	5.94609	1.59668e-09	1.59668e-09	1.29966	1.59668e-09	1.59668e-09	11.1407	4.41512	4.76961	46.9654	8.91924	-3.5603	C43H65FN6O10	809.458	4.62962	46	43.6
Dimethylbenzimidazole	2369.56	44.3434	999.647	2.67601	1.59668e-09	2550.86	4080.77	2161.88	3078.37	719.382	2720.99	1467.55	2514.57	3732.94	5199.98	0.959792	C9H10N2	310.203	4.70827	41.3	12.9
2-Hydroxyundec-2-enoylcarnitine	1.59668e-09	50.8057	24.903	1.59668e-09	121.38	295.892	124.384	192.751	354.707	308.836	10.1775	245.635	135.927	61.9505	29.5902	-12.3537	C18H33NO5	308.218	0.54085	41.7	40.8
Alpha-Lactose	96.6235	1090.49	99.0458	69.1547	101.413	1546.32	1128.74	1489.13	1784.02	1982.85	115.022	3587.49	269.856	195.652	104.94	1.08935	C12H22O11	381.08	0.605217	40.2	13.1
Thr Phe Glu Glu	226.162	140.819	157.739	121.552	72.8663	420.005	923.744	1455.2	907.965	580.083	965.08	728.706	433.146	549.381	511.878	0.674406	C23H32N4O10	525.219	4.76478	42	16.7
2-Amino-5-formylamino-6-(5-phospho-D-ribosylamino)pyrimidin-4(3H)-one	76.353	34.3101	50.7604	46.6822	55.334	31.2664	21.6469	17.3615	39.4623	19.6908	61.8797	28.1047	38.2412	38.4572	52.4953	-10.8419	C10H16N5O9P	420.028	0.612367	43	35.4
PS(14:0/22:5(4Z,7Z,10Z,13Z,16Z))	94.4176	90.7537	100.932	117.53	127.426	74.2105	75.2536	42.6005	70.0452	91.4089	46.5649	145.319	66.7602	56.588	83.9564	11.8072	C42H72NO10P	820.462	4.79338	42.1	36.3
Mauritine A	546.724	430.205	473.184	426.283	488.485	430.928	301.071	293.373	320.165	299.669	396.764	379.935	320.975	289.703	439.768	-9.43421	C32H41N5O5	598.295	4.81483	43.9	69.9
3-Fucosyllactose	60.5666	114.744	55.8695	23.2605	34.1666	1483.18	843.624	1239.08	677.819	1099.29	50.5991	2068.74	48.1011	36.9021	16.0971	19.4615	C18H32O15	527.156	0.612367	42	33.4
dTDP-D-forosamine	89.9799	402.121	113.492	64.9008	103.145	6123.02	4039.49	5855.28	2306.95	3591	102.662	6844.67	104.04	110.585	117.677	-11.3791	C18H31N3O12P2	543.132	0.605217	42.6	35.7
Ectoine	1.59668e-09	5.58471	2.4668	2.47272	4.05868	2.62231	9.18268	6.66498	8.17787	6.38816	4.75526	8.09756	6.3713	1.59668e-09	1.59668e-09	0.131175	C6H10N2O2	107.06	0.548	51.8	66.5
Ceftaroline	236.489	155.439	176.828	174.29	146.825	87.0681	63.1576	94.5238	129.354	94.1262	189.974	84.0715	130.884	113.574	141.068	-10.3378	C22H22N8O8PS4+	686.018	0.605217	40.2	16.6
1-(5-Phospho-D-ribosyl)-ATP	237.537	146.135	191.551	140.971	115.732	83.2605	118.424	56.4954	145.541	111.975	261.645	61.2975	184.91	189.479	149.041	-6.39242	C15H25N5O20P4	701.996	0.605217	42.7	47.4
Stachyose	32.1671	309.469	231.789	32.3758	108.854	6038.43	3505.2	6050.13	671.634	2378.84	47.352	4036.94	139.557	81.9076	29.9577	-0.321092	C24H42O21	705.185	0.605217	47.5	44.6
Cynaroside A	1.59668e-09	1.59668e-09	1.59668e-09	4.77705	1.59668e-09	15.6634	10.3486	6.01101	9.40942	4.20004	5.69942	1.59668e-09	1.59668e-09	1.59668e-09	1.59668e-09	4.06818	C21H32O10	462.235	4.98647	42	37.1
beta-D-Fructofuranosyl-(2->1)-beta-D-fructofuranosyl-(2->6)-alpha-D-glucopyranosyl-(1->2)-beta-D-fructofuranosyl beta-D-fructofuranoside	125.768	517.138	167.544	75.1132	98.7281	1491.31	1603.39	3412.39	555.272	2042.41	47.5805	1850.72	83.814	126.215	50.7338	-3.5375	C30H52O26	867.235	0.605217	47.1	50.9
PA(22:6(4Z,7Z,10Z,13Z,16Z,19Z)/20:5(7Z,9Z,11E,13E,17Z)-3OH(5,6,15))	187.88	225.318	207.255	270.185	320.565	124.022	97.3756	85.7571	143.241	154.984	104.922	155.015	190.628	134.851	223.725	3.08081	C45H67O11P	779.431	5.06442	42.8	41.2
3,5,7-Trioxododecanoyl-CoA	75.9514	113.673	48.086	151.067	17.0638	201.272	127.209	203.458	326.685	296.099	157.031	175.519	96.4994	111.615	163.781	-1.28104	C33H52N7O20P3S	956.205	0.612367	44.3	61.8
Zalcitabine	7494.68	2562.31	4506.43	3810.54	1710.01	1533.13	1553.98	928.8	1627.43	1789.28	2528.87	2197.06	2540.46	3856.55	2874.18	26.9372	C9H13N3O3	250.065	5.10017	49.7	75.2
kainic acid	2267.36	733.259	1345.29	1114.08	464.68	435.538	423.971	273.329	472.087	528.042	736.72	632.424	731.425	1092.74	806.443	-3.98312	C10H15NO4	252.062	5.10017	41	12
Cys Cys Ala	3497.78	910.058	2042.02	1860.54	621.5	623.64	608.775	488.115	765.209	941.036	1230.87	1203.55	1292.54	1993.39	1189.46	-8.47985	C9H17N3O4S2	318.052	5.10017	43.1	35.4
Asn-Gly-OH	1024.59	279.175	616.473	597.505	180.269	205.674	190.504	160.365	266.125	286.023	378.029	382.347	408.624	638.442	392.961	6.86618	C11H11N3O7	320.05	5.10017	40.2	15.4
2,4,6(1H,3H,5H)-Pyrimidinetrione, 5-ethyl-5-(3-hydroxy-1-methylbutyl)-	100.316	15.7123	41.9684	22.7286	32.6812	87.8332	142.432	133.554	123.738	178.673	75.1762	52.6053	60.3029	99.4368	33.4236	7.29931	C11H18N2O4	265.118	5.11447	40	13.8
N7-(2-((Hydroxyethyl)thio)ethyl)guanine	93.7902	124.547	114.331	150.954	232.202	243.642	325.744	250.669	288.526	251.253	159.161	268.024	246.562	266.986	221.45	-2.51759	C9H13N5O2S	220.065	0.619517	44.2	39.7
(3S,5S)-3,5-Diaminohexanoate	125.549	146.095	161.683	154.246	157.574	119.727	85.0536	112.303	88.9532	99.387	130.831	115.386	126.703	144.568	105.229	4.67204	C6H14N2O2	129.103	0.548	41.6	20.7
Gemcitabine	2.51594	1.41116	1.72531	0.587817	2.03197	0.718209	0.462919	0.00711584	0.362058	0.501684	1.52405	0.448066	0.732833	0.559376	0.676978	-3.4956	C9H11F2N3O4	302.034	0.619517	41.6	17
Carbamazepine N-Glucuronide	1.59668e-09	18.858	15.8574	77.485	245.12	363.933	386.53	417.975	599.24	425.627	136.69	399.256	322.138	288.569	221.694	-1.98545	C20H20N2O7	401.134	0.619517	44	31.7
10-Deoxymethynolide	523.489	504.351	565.169	333.314	388.199	46.6445	144.488	231.583	168.779	1.59668e-09	252.56	2.96307	367.063	43.0522	391.006	6.74756	C17H28O4	314.235	5.29325	48.4	56.2
Allyl isothiocyanate	179.504	146.165	149.868	126.946	132.505	119.661	136.375	127.766	113.138	100.175	134.295	103.112	100.72	108.063	124.972	25.5331	C4H5NS	137.98	0.0696667	42.4	47.6
TXB2	78.752	45.4738	75.753	67.5506	37.3357	25.4178	19.9036	5.14792	52.029	2.71371	34.1921	37.0792	22.4157	41.4696	20.3498	2.6567	C20H34O6	393.226	5.3433	41.7	17.4
Negletein 6-[rhamnosyl-(1->2)-fucoside]	1.59668e-09	14.698	1.59668e-09	1.59668e-09	1.59668e-09	493.875	334.804	829.107	438.404	412.685	1.59668e-09	601.32	1.59668e-09	8.013	1.59668e-09	4.62484	C28H32O13	594.221	0.619517	44.4	40.7
Hesperidin	122.288	134.125	82.4089	60.0625	85.4098	1484.64	1380.36	1028.29	611.868	1047.58	46.6157	1641.52	29.1623	33.7334	44.9885	-4.35357	C28H34O15	652.221	0.619517	45.3	40.4
Pseudaminic acid	37.4287	30.5452	22.693	77.9384	46.8066	106.995	80.3213	68.0652	78.5972	81.5015	86.4488	112.346	79.8714	98.2329	90.7994	-31.7853	C13H22N2O8	299.113	5.39978	50.6	89.6
(2S,3S,4S)-5,7,9,11-Tridecatetrayne-1,2,3,4-tetrol	901.369	818.705	763.774	400.23	394.19	205.544	177.521	176.013	411.307	99.9013	489.939	232.667	216.358	323.866	456.492	29.0425	C13H12O4	250.114	5.42123	46.1	58.8
2'-Hydroxy-5'-methylacetophenone	5.57519	2.22602	3.97312	9.49465	4.99805	11.8936	10.2197	15.6402	6.58431	15.7872	13.5769	12.0634	6.55141	7.17354	6.8616	5.77429	C9H10O2	151.076	5.4284	42	26.4
Glutaminyllysine	57.8783	21.6461	23.7865	37.696	44.487	25.6667	40.5178	37.8119	40.4377	31.0254	27.1892	37.0682	15.4663	19.9007	16.4935	-0.575324	C11H22N4O4	257.161	5.46415	50.1	59.9
Valyl-Arginine	34.1332	6.80612	29.6911	38.2199	78.8849	11.5986	15.207	32.4428	23.9901	35.6032	4.24221	19.0453	12.6556	6.46802	7.99139	23.3995	C11H23N5O3	274.186	5.46415	43	47
PS(14:0/18:1(12Z)-O(9S,10R))	432.463	422.76	457.66	680.523	709.357	271.589	246.458	230.755	400.192	335.672	274.217	360.766	407.122	330.451	518.89	-3.06526	C38H70NO11P	786.43	5.46415	40.8	16.8
alpha-1,5-L-Arabinotriose	12.4111	12.8184	1.84433	0.571899	3.80812	155.27	50.8646	120.232	7.52396	76.4919	3.88667	78.7529	8.19392	4.93254	6.06623	-16.5538	C15H26O13	851.25	0.619517	40.6	63.3
2,2,4,4-Tetramethyl-6-(1-oxobutyl)-1,3,5-cyclohexanetrione	12.7517	4.21669	2.46446	10.4296	4.64192	0.712446	1.59668e-09	1.59668e-09	1.59668e-09	1.59668e-09	1.59668e-09	1.59668e-09	1.59668e-09	1.95788	1.59668e-09	0.355683	C14H20O4	253.144	5.49992	42.7	16.9
Celosianin	717.233	645.75	834.16	721.793	383.914	137.254	183.346	183.473	460.456	217.093	612.32	104.967	377.396	451.517	437.805	-10.7278	C39H38N2O21-2	888.221	0.619517	40.4	39.1
gamma-Glutamyl-gamma-aminobutyraldehyde	3.6009	15.3574	11.6959	179.186	262.374	98.6696	86.9432	53.6885	49.4719	55.6458	120.441	116.6	94.5338	140.163	161.848	33.1834	C9H16N2O4	255.081	5.5285	40.9	39.1
4-Hydroxyisoleucine	7538.21	6818.58	6562.07	4975.57	5846.16	3976.84	3662.85	3527.08	4065.84	3425.93	5999.31	4287.73	3948.68	4667.97	4828.54	1.34565	C6H13NO3	170.092	0.548	41	7.43
L-Histidine	2346.89	2665.07	2360.02	1395.45	1465.24	1211.09	1274.37	844.492	1292.03	837.09	1688.27	911.144	1129.13	1239.47	1379.08	-2.33389	C6H9N3O2	156.076	0.548	52.1	11.6
Tyr Val Leu	130.12	75.5906	66.4743	47.8747	56.244	9.86214	9.40699	7.17317	13.1976	5.74239	33.253	1.59668e-09	53.3615	45.465	51.5075	-48.3232	C20H31N3O5	394.215	0.633817	41.4	59.8
Dihydroxycarbazepine	1.59668e-09	12.1943	1.59668e-09	18.0673	1.59668e-09	10.4019	44.587	30.1313	73.9712	25.0852	12.6556	37.2652	2.74018	26.8844	23.4259	-2.16246	C15H14N2O3	558.234	5.8496	40.1	5.99
3-Phenylpropyl formate	4.6035	1.59668e-09	2.29183	0.882381	1.59668e-09	31.4785	9.66378	30.6768	12.6287	21.0592	30.9649	33.8641	5.32157	4.1641	8.03028	4.27081	C10H12O2	165.092	5.88535	45.4	35.3
11,12,13-Trinor-1,3,5-bisabolatrien-10-oic acid	4.55365	1.59668e-09	1.59668e-09	1.59668e-09	1.59668e-09	3.20106	2.83261	1.64814	1.59668e-09	1.59668e-09	6.48639	8.79357	5.14617	3.75051	3.5617	9.15216	C12H16O2	193.124	5.88535	46.4	54.7
[6]-Shogaol	216.909	88.6626	118.624	139.274	149.016	166.522	219.465	251.738	249.323	265.327	287.299	263.74	121.744	133.952	140.457	17.6907	C17H24O3	259.174	5.89965	45.4	46.9
Candesartan O-glucuronide	10.5689	22.7752	7.93389	10.6811	16.7309	124.862	124.315	142.255	221.361	138.502	17.0544	238.172	15.0476	29.138	6.69939	1.37929	C30H28N6O9	581.179	0.633817	41.9	35.4
Zilpaterol	4.76343	1.06837	0.348538	1.59668e-09	1.59668e-09	45.1593	18.6143	48.7079	82.6792	6.22855	30.4904	20.4096	11.9899	6.45012	25.4269	6.92746	C14H19N3O2	261.149	5.95687	45.6	42.9
Ophiobolin F	60.7537	43.8772	49.6431	48.0538	41.0655	41.8427	42.5061	55.5972	45.0349	44.416	40.7362	36.2537	38.8774	35.5867	39.0715	-3.39519	C25H42O	359.33	5.96403	43.8	33.9
3-[4-(2-methylbutan-2-yl)phenoxy]benzoic acid	256.184	127.156	152.574	189.288	258.015	113.801	165.3	146.999	187.024	118.497	88.3929	89.526	77.3851	79.6449	102.542	17.0231	C19H22O2	283.174	5.99978	41.5	31.8
Sorgolactone	295.501	231.744	204.964	140.912	206.292	81.3051	93.3391	184.244	87.4694	134.695	138.403	206.097	135.922	153.795	127.535	4.11739	C18H20O5	650.299	0.633817	41.8	39
13,14-dihydro-15-keto-PGF2伪	38.697	40.0129	69.9884	258.809	120.695	4.29214	3.91882	1.59668e-09	21.9719	1.53113	13.5298	24.9527	33.8793	71.796	43.4198	13.7789	C20H34O5	377.232	6.03553	40.6	23.5
5尾-CHOLANIC ACID-3伪, 12伪-DIOL N-(2-SULPHOETHYL)-AMIDE	1.59668e-09	50.883	31.3987	0.999086	2.49789	124.054	73.3002	69.6452	81.5626	152.116	3.3734	101.125	31.4336	22.862	13.1697	-0.651064	C26H45NO6S	464.283	6.12063	42.3	29.9
Bn-NCC-2	400.437	283.643	278.841	214.41	268.885	162.092	129.846	106.217	30.7124	68.7975	215.663	147.179	175.845	222.081	199.624	-5.13004	C40H48N4O13	775.314	0.633817	44.7	40.7
Carboprost Tromethamine	1189.53	1526.69	1944.23	703.348	1222.29	1982.6	2526.25	4435.99	2436.46	1005.78	507.627	927.498	1612.41	424.031	844.773	3.99437	C21H36O5	386.292	6.14923	53.6	76.9
Semaxanib	1.59668e-09	1.59668e-09	1.59668e-09	51.8293	35.3318	78.9434	61.2562	42.1913	42.7741	56.9256	33.5516	96.1663	49.4237	89.0399	57.7459	-0.889806	C15H14N2O	238.11	6.17785	46	35.5
Quercetin 3-(2G-glucosylrutinoside)	5.19383	37.635	38.3774	9.83	25.6737	674.133	518.432	498.882	60.0121	288.134	58.9438	465.012	22.5079	18.7549	14.0522	27.0168	C33H40O21	814.261	0.626667	41.4	38.5
Asebotoxin	514.139	9.77059	787.384	162.216	417.768	1.59668e-09	1.59668e-09	1.59668e-09	4.08176	10.9658	123.579	41.1295	126.787	3.66582	118.5	-0.596965	C22H36O7	377.232	6.185	51.5	68.5
9-peroxy-5Z,7E,11Z,14Z-eicosatetraenoate	257.815	0.222355	602.046	83.8402	280.609	0.0597958	0.0531954	1.59668e-09	0.0180759	1.59668e-09	46.4263	30.9952	54.4808	4.86118	83.8507	8.94647	C20H32O4	319.23	6.1993	43	35.1
2-(Hydroxymethyl)-4-oxobutanoate	4.75759	45.1205	30.4406	15.5509	29.5553	57.0969	65.2808	47.4886	54.2565	52.1291	29.4042	78.341	33.329	38.9416	33.2408	9.0442	C5H8O4	97.0296	0.626667	50.9	68.1
Asparaginamide	87.802	59.4713	59.7606	44.4026	67.5052	47.6725	33.5255	24.1987	41.7894	34.9223	39.3861	28.5415	31.5247	32.5154	46.4097	-3.05784	C4H9N3O2	154.058	0.640967	49.6	57.1
C16 Sphinganine	2438.28	2969.75	2496.46	5558.19	4708.12	7240.45	5078.78	5026.75	4754.23	5583.68	4733.1	6015.96	4113.81	5267.49	4822.91	4.5244	C16H35NO2	256.265	6.52752	47.9	49.6
2-Aminoheptanoate	384.584	337.044	375.477	259.073	411.347	210.037	257.222	224.751	253.908	270.938	360.594	222.701	353.395	270.66	287.502	-5.1893	C7H15NO2	146.117	0.648117	46.5	39.1
delta2-THA	1407.96	46.8926	495.544	1129.08	199.215	1874.19	3114.13	1612.16	3142.43	865.516	5023.41	9203.49	98.205	67.9514	623.315	3.18462	C24H34O2	355.264	6.54182	48.5	47
Cholic acid	831.993	48.9777	287.105	767.31	119.345	1166.44	1964.88	1056.89	2112.71	626.322	3704.56	8050.28	176.868	112.832	408.217	2.59562	C24H40O5	373.275	6.54182	56.6	79.7
4-Methylphenyl dodecanoate	5.01603	6.48717	12.8274	27.4509	10.9748	22.2514	18.045	34.5053	28.1173	26.1983	16.3062	20.3595	14.3334	19.6406	19.7163	2.95062	C19H30O2	255.212	6.64193	41	18.5
5(S)-Hydroperoxyeicosatetraenoic acid	2984.29	50.4703	2917.72	283.485	4246.21	19.247	7.02609	7.05643	59.4452	12.9464	195.549	224.861	180.272	16.3177	86.5657	0.68332	C20H32O4	301.216	6.64193	42.1	41
(4Z,9a)-9-(3-Methyl-2-butenoyloxy)-4,10(14)-oplopadien-3-one	95.4062	7.55951	100.139	37.9568	42.4064	2.97616	8.98877	2.53294	4.56096	0.244941	35.8602	29.0342	31.9373	27.6678	32.7341	6.13549	C20H28O3	317.213	6.67768	41.2	23.6
Cytidine	5322.63	5863.24	5592.89	4490.86	4865.69	4402.8	4071.16	3587.12	5274.91	3493.6	4825.21	4063.29	3861.26	4441.29	4157.01	-8.85193	C9H13N3O5	244.091	0.655267	42	42.8
(5alpha,17beta)-17-Benzoyl-4-azaandrost-1-en-3-one	47.5071	25.0249	83.5879	74.7258	31.8884	16.9862	15.8496	7.65404	23.6097	8.05949	35.8577	93.2674	19.0904	16.7308	15.2335	-1.01523	C25H31NO2	378.242	6.71345	41.9	17.3
Dethiobiotin	99.8438	114.605	124.711	105.671	114.507	68.0445	66.1012	68.5138	90.3803	94.7995	81.3136	80.0373	89.8379	86.8168	116.911	47.1571	C10H18N2O3	197.139	0.548	41.6	53.9
n'-nitro-l-arginine	84.1391	82.1346	30.4716	134.677	107.379	166.467	144.07	91.3567	166.935	161.784	211.061	217.153	153.206	195.344	155.491	3.72663	C6H13N5O4	439.202	6.76277	49.1	54.7
Cinncassiol C1 19-glucoside	89.9351	58.9505	47.8159	81.0946	21.2351	19.7845	29.1205	14.1802	4.59856	12.4322	48.357	51.4584	30.9852	50.3619	1.59668e-09	-0.587475	C26H38O12	584.27	6.79138	43	35.8
(9R,10S,12Z)-9,10-Dihydroxy-8-oxo-12-octadecenoic acid	5855.21	1553.57	3614.47	596.629	1095.3	2810.9	5806.9	4959.69	6011.82	1654.34	1516.86	1006.48	1603.82	1866.5	3139.14	-2.79646	C18H32O5	370.296	6.96298	40.4	8.07
Misoprostol (free acid)	263.719	301.619	234.848	166.194	130.944	62.6491	73.9295	74.2545	106.864	48.591	94.293	96.4367	85.9868	105.443	176.963	-8.31887	C21H36O5	391.242	7.01305	48.4	66
Chondroitin D-glucuronate	34.0583	125.409	21.8839	20.0147	39.7915	257.821	161.34	258.409	319.451	256.681	23.0616	431.968	39.5621	44.3729	22.1106	1.51719	C16H27NO11	432.148	0.669583	42.9	25.8
dTDP-L-mycarose	38.426	11.2574	23.928	23.2746	30.7441	86.6806	80.0727	90.4147	139.076	27.5231	15.1338	90.5293	60.1897	4.98372	8.26815	-46.4845	C17H28N2O14P2	588.11	0.669583	40.1	70.1
(S)-N-((S)-1-Amino-3,3-dimethyl-1-oxobutan-2-yl)-2-((S)-2-mercapto-4-(3,4,4-trimethyl-2,5-dioxoimidazolidin-1-yl)butanamido)-N,4-dimethylpentanamide	107.11	208.213	95.0809	207.35	19.2538	43.4609	27.088	4.32362	7.15561	1.78801	27.1648	34.4824	5.37307	41.9953	2.12729	-11.9811	C23H41N5O5S	517.311	7.09818	49.1	72.7
3,7-Dimethyl-9-(2,6,6-trimethylcyclohexen-1-yl)nona-2,4,6,8-tetraenamide	49.4497	23.5759	41.2956	10.5657	37.5119	484.816	476.962	577.348	710.169	347.584	393.029	117.859	237.862	498.942	472.953	1.22125	C20H29NO	322.215	7.11248	41.1	12.1
(5S)-5-(7-Benzofuranyl)-8-chloro-3-methyl-1,2,4,5-tetrahydro-3-benzazepin-7-ol	12.593	20.0877	4.44788	19.0839	1.65387	55.183	63.2281	37.3278	47.2667	44.6284	30.4087	70.8491	22.6091	35.2961	4.14464	1.05559	C19H18ClNO2	369.134	7.11248	43.8	30.3
tetrahydropterin	785.334	822.46	722.53	438.948	501.056	343.628	315.504	288.789	596.332	207.921	500.648	344.5	296.634	403.626	387.956	-9.85525	C6H9N5O	150.076	0.683867	45.6	40.4
N-Acetylsphinganine	120.205	107.283	73.2871	205.784	234.473	296.36	239.61	209.176	379.455	210.021	259.82	278.316	211.166	204.553	238.205	1.9511	C20H41NO3	344.317	7.14108	40.3	15.5
9,12,13-TriHOME	56.8415	37.8932	29.5371	74.8376	31.7237	10.1683	9.03752	1.59668e-09	2.10037	3.79776	12.7074	33.4663	4.25006	32.6662	7.42164	4.89675	C18H34O5	295.228	7.16253	42.1	63
Hepoxilin A3	15.3935	7.3016	5.49273	20.9434	6.58342	3.39868	1.59668e-09	1.59668e-09	3.4503	2.23669	15.9884	2.35288	10.9124	1.59668e-09	1.63237	3.56852	C20H32O4	359.22	7.15538	41.3	18.7
9,12-Hexadecadienoylcarnitine	12889.2	2190.26	5911.28	470.645	1172.27	4233.21	5207.26	5810.59	8161.55	174.947	826.889	488.009	852.472	291.296	2975.63	1.77733	C23H41NO4	396.312	7.15538	40.6	10
(6beta,22E)-6-Hydroxystigmasta-4,22-dien-3-one	87.8495	83.4199	131.021	108.134	178.438	52.3157	54.879	75.1951	41.2789	109.303	34.2208	105.171	39.2865	81.6257	76.8888	-9.60043	C29H46O2	409.342	7.16253	48.4	69.8
Tetranor 12-HETE	39.4406	22.4706	23.0458	12.0124	10.1416	90.1863	68.3786	65.8246	76.4936	83.1503	35.551	85.3687	49.2168	51.4362	50.8661	-10.2014	C16H26O3	231.172	0.676717	40.7	27.9
3alpha-Hydroxytibolone	332.694	89.0821	140.054	216.283	177.403	63.3843	64.2205	65.7295	94.6836	99.2044	199.727	89.3345	54.9114	52.2176	72.5872	21.0632	C21H30O2	356.265	7.17683	40.9	38.1
CDP-DG(i-12:0/6 keto-PGF1alpha)	1.59668e-09	675.281	1.59668e-09	1.59668e-09	1.59668e-09	8109.42	5757.25	8428.73	3700.53	3151.25	9.53833	7168.05	1.59668e-09	5.38184	1.59668e-09	6.33369	C44H75N3O19P2	1012.46	7.19113	49.3	60.2
NAC	361.294	354.865	326.52	313.401	301.942	240.508	252.328	238.183	341.996	251.856	318.749	250.681	269.735	284.029	236.429	-19.093	C17H18N2O2	283.139	0.676717	41.5	28.9
1-Methylguanosine	116.506	110.758	101.799	103.494	100.801	136.959	155.218	118.054	124.254	140.697	100.309	190.211	118.838	149.791	106.828	-8.15478	C11H15N5O5	315.139	0.676717	43.7	51.6
9,10-DHOME	204.307	115.059	193.164	285.504	177.816	66.2747	87.5199	39.265	37.982	28.7207	55.7844	73.0609	38.3565	210.68	147.833	5.88151	C18H34O4	279.234	7.21258	55	86.7
Nonadecanoic acid	329.723	235.498	210.855	348.459	277.841	207.295	210.164	132.314	245.685	183.418	282.932	220.469	310.692	247.745	317.921	5.05593	C19H38O2	316.323	7.21258	50	61.9
Sphingosine-1-phosphate	913.48	424.899	618.61	292.3	404.142	266.423	162.612	216.157	175.697	172.305	225.236	88.6371	109.38	76.4584	137.08	2.3394	C18H38NO5P	380.257	7.20543	52.9	70.2
PS(14:1(9Z)/20:5(5Z,8Z,11Z,14Z,17Z))	75.7829	33.4807	44.0981	85.8158	50.6229	5.02568	18.2542	1.59668e-09	1.55951	1.59668e-09	1.66016	18.4271	1.59668e-09	109.984	56.7493	0.739379	C40H66NO10P	751.442	7.20543	49.2	65.9
Ozanimod	3.03491	1281.2	1.59668e-09	1.59668e-09	1.59668e-09	882.849	1120.9	1393.76	1546.87	3884.64	0.150883	3029.04	33.8711	0.0134538	1.59668e-09	0.58904	C23H24N4O3	826.404	7.22688	43.9	27.1
CDP-DG(20:2(11Z,14Z)/TXB2)	1.59668e-09	47.8582	1.59668e-09	1.59668e-09	1.59668e-09	3833.08	2552.92	4418.68	145.905	802.361	1.59668e-09	1910.2	1.59668e-09	1.59668e-09	1.59668e-09	-19.5554	C52H87N3O19P2	1102.52	7.2412	46.7	69.4
N-Desmethyl-p-hydroxyrosiglitazone	1435.74	3004.43	2084.51	2075.18	3149.5	5400.15	4449.55	3912.35	5269.02	3640.82	1702.75	3718.06	3656.48	3908.04	3190.29	3.38486	C17H17N3O4S	360.106	0.676717	40.4	19.4
9'-Carboxy-gamma-chromanol	867.171	776.468	998.681	464.433	386.747	157.242	177.913	139.634	130.491	292.599	81.8391	245.786	132.372	145.523	146.584	-9.51845	C23H36O4	359.254	7.2841	47.2	54.9
Asp Ile Arg Pro	2961.83	2317.15	2543.95	1165.76	825.516	434.893	520.597	369.301	383.852	931.302	188.925	779.436	268.31	309.912	366.181	-6.21492	C21H37N7O7	500.28	7.27695	43.3	28.5
1-Heptadecanoylglycerophosphoethanolamine	23601.4	34825.6	14799.2	34251.3	9070.65	7988.22	5843.8	5465.03	7841.37	3021.26	3642.04	6449.96	9409.06	20027.3	12938.8	3.39689	C22H46NO7P	468.31	7.3127	40.3	10.6
Tuberonic acid	52.351	43.633	46.4555	20.9108	25.0397	28.293	22.5503	27.0926	30.528	18.4057	38.9009	35.7627	33.609	25.4589	31.3197	5.41762	C12H18O4	227.129	7.33415	41.6	22.1
Avocadene 2-acetate	383.382	892.698	734.548	696.119	175.917	141.893	168.489	132.462	140.666	154.881	71.2057	224.5	119.446	174.77	162.152	-3.76471	C19H36O4	311.257	7.34845	41.5	15.8
PS(20:4(6E,8Z,11Z,13E)-2OH(5S,15S)/14:0)	2.50167	1764.09	3.30167	3.54204	0.395534	3352.22	3265.57	2751.56	3497.42	7260.15	1.81873	11603.1	320.079	265.868	0.555758	-28.7752	C40H70NO12P	826.404	7.34845	42.1	47.4
LysoPE(18:3(6Z,9Z,12Z)/0:0)	15182	17199.1	13634.1	22896.3	4401.03	6958.44	7676.2	5506.23	4230.13	6229.53	1554.02	10110	1779.56	2862.27	2683.2	1.93242	C23H42NO7P	476.278	7.3556	43.6	27.5
25-Hydroxyvitamin D3-26,23-lactone	1621.84	1137.37	1114.86	616.382	1061.92	525.437	441.927	497.833	465.121	382.759	602.841	446.98	567.151	375.632	766.443	-3.436	C27H40O4	446.325	7.38422	42.5	26.9
dTDP-2,6-dideoxy-D-kanosamine	169.767	91.3077	86.0424	156.441	192.365	267.354	228.254	204.726	415.164	252.51	258.688	274.785	155.159	164.333	191.13	-16.3246	C16H27N3O13P2	573.127	0.676717	40.2	76.5
3',4'-Dihydrodiol	6.92324	50.4103	34.7588	271.846	293.9	481.843	676.678	723.02	797.239	847.092	184.173	532.586	262.781	177.298	251.322	-10.5267	C15H14N2O4	611.148	0.683867	40.3	38
CDP-DG(20:2(11Z,14Z)/PGF1alpha)	1.59668e-09	9.69191	20.1908	1.59668e-09	1.59668e-09	5769.25	4671.34	6305.23	169.03	3624.58	1.59668e-09	7044.92	1.59668e-09	1.59668e-09	1.59668e-09	-18.0497	C52H89N3O18P2	1128.53	7.44072	51.2	87.2
Malvidin 3-(6''-p-coumarylglucoside)	16.7542	16.9982	6.7532	22.2479	40.8785	184.497	161.19	78.5	136.137	86.4292	92.6855	62.0141	88.754	77.8658	42.304	2.54719	C32H31O14+	678.136	0.676717	41	38.7
Amg-221	0.00255944	1.59668e-09	1.59668e-09	39.2731	3.5735	33.3234	40.9039	34.0561	39.6803	23.4116	18.5781	77.0242	24.321	81.8914	55.2347	-5.36956	C14H22N2OS	266.143	7.44787	49.2	60.3
cis-15-Octadecenoic acid	147.95	151.3	139.646	108.899	49.3034	78.8677	49.3554	61.3185	42.9019	65.0074	66.1137	81.9318	48.1956	49.1441	47.7755	12.3878	C18H34O2	300.293	7.46217	42.4	37.6
Cortisol lactate	1558.97	1618.96	1337.85	1775.25	1039.67	1288.5	1068.61	932.65	1079.67	997.921	1322.65	1331.2	863.235	1162.35	1127.34	0.941799	C24H34O8	473.266	7.46217	43.9	36.3
13(S)-HODE methyl ester	360.076	785.225	607.254	850.322	133.515	172.796	143.363	145.756	155.089	170.532	53.2217	230.699	75.9259	255.462	206.083	-0.557331	C19H34O3	311.258	7.48362	40.7	12.1
N-Eicosapentaenoyl Isoleucine	91.975	108.697	76.6184	99.1426	73.1853	45.4095	52.1244	75.3029	50.3517	45.828	145.682	39.5022	104.631	139.255	120.952	-3.11544	C26H41NO3	433.341	7.50507	46.5	56.6
N-Myristoyl Tryptophan	545.143	643.932	523.905	587.091	309.393	337.597	339.864	399.138	266.828	248.366	371.38	429.853	460.463	721.756	493.04	1.23058	C25H38N2O3	456.323	7.51937	42.9	48.6
2'''-N-Acetyl-6'''-deamino-6'''-hydroxyneomycin C	26212.7	45594.4	40205.6	12405.9	8278.22	2409.6	2677.11	1926.28	2765.75	1370.48	3674.83	2186.36	2446.53	8132.46	3894.52	35.373	C25H47N5O15	658.337	7.56227	45.6	60.4
(11S,14S,17R,20S,23R)-20-Benzyl-17-[3-(diaminomethylideneamino)propyl]-14-(1H-indol-3-ylmethyl)-2,5,13,16,19,22-hexaoxo-1,6,12,15,18,21-hexazabicyclo[21.3.0]hexacosane-11-carboxamide	83.8448	1637.33	44.8264	0.0907865	3.37095	2378.73	1928.93	1833.54	2453.89	1361.28	2.87831	5288.11	83.56	242.135	0.67344	-13.9443	C41H55N11O7	778.403	7.55513	47.9	71.7
Macrocin	1.59668e-09	10.6553	1.59668e-09	1.59668e-09	1.59668e-09	1527.23	1106.87	1045.72	451.067	464.679	1.59668e-09	2325.79	1.59668e-09	1.59668e-09	1.59668e-09	-31.6113	C45H75NO17	924.464	7.55513	44.6	92.5
trans-3-Hydroxy-L-proline	11.3231	17.2004	5.30659	9.86873	9.79954	125.36	38.0091	84.9069	133.458	60.8601	62.2336	74.1532	46.1634	42.64	45.9705	38.4748	C5H9NO3	149.097	7.58372	47.7	76.6
3b,12a-Dihydroxy-5a-cholanoic acid	726.41	84.6922	288.486	565.313	193.56	1315.21	1019.14	663.864	879.735	1033.08	1105.39	2589.81	449.577	431.019	195.462	3.05636	C24H40O4	357.28	7.61233	47.5	44.8
PA(PGE1/22:1(13Z))	2.28112	1.59668e-09	1.77238	5.98576	1.59668e-09	63.4705	58.8723	18.3114	16.7228	70.6919	2.33012	272.868	1.59668e-09	1.59668e-09	1.59668e-09	4.48571	C45H81O11P	870.589	7.61948	44.3	34
PI(20:0/6 keto-PGF1alpha)	72105.3	67453	76827.3	38950.3	17404.7	19041.5	24915.6	21639.8	14722.3	33298.8	5638.28	25059.9	7364.75	10580.7	9988.86	14.3822	C49H89O17P	1003.59	7.63378	42.2	31
N-Linoleoyl Histidine	469.665	496.147	374.016	577.499	192.425	128.819	115.266	70.2657	82.6026	34.3177	88.8943	83.9581	64.9231	169.464	160.813	-22.5746	C24H39N3O3	440.279	7.62663	43.4	42.6
1-[(2R,4R,5R)-3,4-Dihydroxy-5-(hydroxymethyl)-2-oxolanyl]-2-pyrimidinone	8885.8	9832.15	11798.9	23551.3	25256.6	15863.8	15455.2	12490.7	20177.6	12998.2	32631.7	18581.7	20278.6	24785.4	22875.6	-3.3671	C9H12N2O5	246.108	0.697467	45.6	53.3
PIP(22:2(13Z,16Z)/PGE1)	798.178	420.725	632.471	441.049	518.438	129.2	80.5898	146.729	193.804	22.1872	306.237	17.661	251.358	427.601	480.135	-9.05479	C51H90O19P2	1107.51	7.64808	41.4	37.1
Cppene	99.1977	102.961	135.045	37.3577	32.7039	6.88153	19.7279	43.4368	10.6671	8.59709	19.9928	7.78028	39.095	38.4934	32.93	3.4512	C8H15N2O5P	292.107	7.64808	41.3	18.6
7b-Hydroxy-3-oxo-5b-cholanoic acid	124585	116936	106213	60756.3	53165.4	29349.8	30313.9	29581.8	31174	17198.6	35954.3	19996.4	33665.5	57899.8	41371.1	2.76003	C25H38O4	385.275	7.64808	45.2	34.1
Furegrelate	761.698	594.733	580.637	332.788	458.363	591.76	556.178	495.212	578.352	495.3	295.175	519.626	361.293	444.616	335.18	3.55757	C15H11NO3	292.038	0.704617	41.5	19.1
Barogenin	7991.14	9221.13	6665.33	4564.82	9515.69	2179.46	2206.07	2608.38	3356.67	1013.36	7207.13	748.432	4806.85	2993.9	6518.42	2.62833	C27H42O4	472.343	7.64808	50	56.6
LysoPE(22:6(4Z,7Z,10Z,13Z,16Z,19Z)/0:0)	458350	427214	401882	244796	213559	110121	111033	108651	119443	65576.2	143369	74340.6	131865	222360	161426	7.31098	C27H44NO7P	526.297	7.64808	42.4	24.1
CDP-DG(i-22:0/22:6(5Z,8E,10Z,13Z,15E,19Z)-2OH(7S, 17S))	14320.7	30923.1	24156.4	17868.7	6333.51	2023.99	1898.48	1480.93	2567.13	1386.83	2916.63	2005.17	2294.87	13687.1	4665.85	2.5901	C56H93N3O17P2	1183.63	7.65523	43.6	24.9
O-Arachidonoyl Glycidol	41633.2	37421.4	41499.1	16804.4	16655.3	21035.9	25481.1	19936.7	18631.4	30641.8	14105.8	22130.1	15093.7	15729.9	15245.7	1.05575	C23H36O3	361.274	7.6624	45.9	34.6
Psychosine sulfate	3418.62	2621.02	3120.79	1648.14	2092.07	2333.72	2560.29	2250.18	2487.8	2875.32	2369.36	2305.13	2070.92	1899.69	2206.34	-12.6488	C24H47NO10S	524.282	7.6624	40.2	24
Pro-phe-arg-mca	274.231	539.628	397.199	317.02	61.7854	70.7041	68.2797	27.1814	48.553	51.8176	47.4063	155.806	12.0077	156.219	45.4454	2.32053	C30H37N7O5	593.321	7.6624	46	58.8
CDP-DG(a-25:0/20:4(6Z,8E,10E,14Z)-2OH(5S,12R))	1727.72	3448.83	3361.5	3074.74	784.625	795.924	861.247	522.327	610.616	720.258	483.369	1256.83	405.818	1393.2	471.63	-1.32388	C57H99N3O17P2	1177.68	7.68385	46.9	43.9
4-Nitrobenzylthioinosine	55.7861	61.5803	59.8414	72.7384	137.66	286.873	320.578	248.838	321.566	204.537	140.483	170.565	275.304	215.72	124.663	-7.25373	C17H17N5O6S	419.086	0.704617	41.9	41.9
N2-Ethyl-2'-deoxyguanosine	21.7842	7.88363	15.0486	14.5435	6.64555	47.3025	26.9147	34.517	16.9931	41.2848	1.59668e-09	36.9151	7.8436	8.22619	5.69046	-3.25559	C12H17N5O4	278.124	7.69098	50.3	69.8
Zolazepam	38.5582	27.9868	50.881	31.0509	21.6495	62.424	60.4172	75.242	38.6461	103.49	7.94727	109.436	19.9064	10.5882	16.4453	6.6509	C15H15FN4O	287.132	7.69815	40	10.1
Carindone	4203.85	4779.91	3580.61	4779.83	2075.07	1852.07	1842.07	1716.1	1728.38	1471.19	1153.71	1444.59	1322.7	2654.49	1627.34	-1.41715	C31H44O6	1025.63	7.71243	43.1	31.6
Phenindamine	1364.11	2601.19	2555.67	2090.81	2451.77	973.147	1017.88	1061.45	1281.81	1091.62	1578.94	1653.45	1116.29	1680.04	1247.42	-4.74909	C19H19N	279.154	0.548	42.9	21
splitomicin	184.811	157.208	165.091	125.112	146.152	206.287	223.875	197.632	144.981	247.999	139.565	262.365	127.603	104.572	114.92	0.570722	C13H10O2	240.102	7.7053	49.2	55.6
PC(22:6(4E,7E,10E,13E,16E,19E)/0:0)[U]	309378	294023	248515	182418	209377	70457	72245.8	65999.4	93899.7	32994.1	157703	43563.7	113766	186601	122777	1.25336	C30H50NO7P	568.34	7.7053	40.8	8.74
PE(P-18:0/PGJ2)	40.2322	31.9411	79.1604	52.5545	21.436	205.814	195.128	224.104	98.9042	486.843	7.31835	245.131	26.8205	16.7961	17.579	-21.4144	C43H76NO9P	820.472	7.7053	46.3	66.9
CL(10:0/11:0/11:0/12:0)	104810	122430	100700	58968.7	68666.3	21358.3	23535	20889.3	33970	9480.67	54498.2	7635.32	52480	83713.8	37276.7	17.1043	C53H102O17P2	1111.68	7.7196	40	19.2
3-Methylbutyl glucosinolate	732.254	1115.94	502.55	821.434	905.428	1551.03	1465.92	1547.88	1639.3	1530.44	1319.95	982.137	1861.38	1520.08	1339.89	0.633884	C12H23NO9S2	428.045	0.711767	42.7	19.8
PE(24:1(15Z)/PGF2alpha)	3.55065	1.59668e-09	6.15095	1.59668e-09	1.59668e-09	8.7439	13.6146	9.47862	3.569	2.9207	2.59333	1.59668e-09	16.4706	1.59668e-09	1.59668e-09	4.94549	C49H90NO11P	941.663	7.72675	43.2	41.7
Candicidin	1079.98	848.004	805.696	665.873	789.05	309.182	250.784	335.148	485.092	135.924	1029.37	154.787	689.787	939.623	891.842	18.8063	C59H84N2O18	1073.58	7.74033	48.2	76.9
Paradisin C	143.789	697.487	556.96	182.294	308.447	1125.5	1318.58	749.677	935.632	1033.52	160.01	875.25	627.627	598.045	565.86	-26.9469	C42H46O11	744.318	7.74033	41.4	50.1
Lisinopril, epsilon-biotinamidocaproyl-	1.59668e-09	79.8637	1.59668e-09	1.59668e-09	1.59668e-09	624.332	525.059	463.922	875.515	647.505	1.59668e-09	2104.83	1.59668e-09	1.59668e-09	1.59668e-09	-16.7496	C37H56N6O8S	762.409	7.74033	43.1	53
T2 Toxin	1.59668e-09	1.59668e-09	1.59668e-09	1.59668e-09	1.59668e-09	913.618	463.138	822.663	378.153	286.868	1.59668e-09	1375.64	1.59668e-09	1.59668e-09	1.59668e-09	6.5696	C24H34O9	950.481	7.74033	41.9	25.8
(5alpha,8beta,9beta)-5,9-Epoxy-3,6-megastigmadien-8-ol	48.438	53.0424	69.0155	105.496	29.7132	24.7387	18.3119	29.3616	33.3187	16.4616	18.683	13.7626	39.2595	81.1262	48.9365	8.0059	C13H20O2	173.134	7.75463	46.4	54.3
Ethylbenzene	102.287	61.4226	70.2037	90.6443	46.4851	37.0629	30.2845	29.8155	44.9802	18.4399	40.6131	29.9426	30.6084	83.5618	62.2375	1.316	C8H10	213.164	7.75463	40.6	5.12
(11Z)-8,18-ethanoretinal	1257.81	1060.01	882.058	1131.11	645.44	460.04	382.734	360.494	457.642	223.441	602.023	306.895	488.148	1072.84	734.504	8.6229	C22H30O	311.24	7.74747	42.8	29.7
Docosahexaenoyl Ethanolamide	4959.45	3814.4	3374.52	4146.71	2367.88	1748.61	1514.43	1368.94	1637.79	849.697	2400.83	1224.87	1834.22	3809.94	2613.4	5.00368	C24H37NO2	354.281	7.74747	52	74.4
Persicaxanthin	47608.5	37855.4	34822	31179	22419.5	16218.8	14196.5	13811.9	15786.6	8254.43	22494.6	11016.8	17001.1	30784.8	23064.1	7.7226	C25H36O3	385.275	7.74747	42.3	22.9
Testosterone glucuronide	1411.98	1180.06	1029.78	1442.49	716.43	454.191	402.656	417.228	511.461	232.71	672.004	340.763	552.946	1301.48	784.245	-10.6838	C25H36O8	465.243	7.74747	43.9	38.9
1-Stearoylglycerophosphoserine	912093	695857	656455	668310	542932	363862	320896	300237	370547	182054	562522	233376	432749	724561	572212	-27.9377	C24H48NO9P	526.299	7.74747	40.9	35.3
beta-Phellandrene	35.3043	39.8961	20.45	34.8347	25.3011	18.1332	15.0701	12.8207	13.3571	8.4494	18.862	15.2464	13.6581	29.7828	28.5768	-0.177976	C10H16	159.114	7.76178	50.3	60.2
2,4-Dihydroxy-7,8-dimethoxy-2H-1,4-benzoxazin-3(4H)-one 2-glucoside	884.993	1424.33	714.468	862.788	1086.73	3421.12	2770.26	2954.74	4175.74	3387.55	1216.63	6483.82	1289.11	1243.29	868.503	22.8529	C16H21NO11	442.183	0.718917	44.8	70.2
PI(22:2(13Z,16Z)/6 keto-PGF1alpha)	76487.4	54460.9	58726.5	58420.5	37683.5	36975.3	36499.8	28473.2	36285	25318.3	44907.6	24451.8	41839.7	69633.1	48636.5	14.2608	C51H89O17P	1027.59	7.76893	48.6	61.6
Gossypetin 8-glucuronide 3-glucoside	2.3996	2.41602	1.35321	3.3003	3.07768	15.8502	9.1425	8.27395	14.2337	3.34516	5.80988	7.90956	3.39762	1.86768	3.21663	-4.40751	C27H28O19	657.127	0.718917	46.6	55.1
Ornithylamphotericin methyl ester	69009.8	49622.5	47039	45884.3	37860.6	9433.93	8180.97	8678.08	14575.9	3175.78	33456.9	4092.41	21694.6	50775.7	29003.5	16.5673	C53H85N3O18	1093.63	7.79753	51.6	78.1
[6]-Dehydrogingerdione	62.1307	868.429	536.54	366.041	833.947	889.814	775.11	1022.89	1156.22	916.412	309.455	1725.52	628.094	896.066	632.378	-14.3642	C17H22O4	291.155	0.548	40.1	22.7
Ganglioside GA1 (d18:1/12:0)	198742	172013	152735	233672	160278	29545.7	28375.6	24773.4	51452.6	10010.5	136993	17404.5	89677.1	255824	102307	4.99136	C56H102N2O23	1135.68	7.80468	48.4	50
(24E)-3alpha,15alpha-Diacetoxy-23-oxo-7,9(11),24-lanostatrien-26-oic acid	851668	684550	636738	692100	655729	307145	287734	253551	363601	148451	690797	208691	467295	753633	534677	-12.277	C34H48O7	568.34	7.80468	40.4	21.9
Taxine B	292.171	363.335	263.576	128.618	299.211	146.525	108.532	128.418	192.361	70.1464	293.4	127.909	167.424	222.593	246.625	-3.35069	C33H45NO8	606.302	7.79753	51.2	72.8
Thrombin receptor peptide sfllrnp	52.9517	50.3438	41.8437	17.791	89.7716	1.59668e-09	1.59668e-09	2.83905	13.7174	1.59668e-09	144.311	1.59668e-09	65.5898	68.9669	55.1272	2.33561	C39H63N11O10	868.467	7.80468	43.7	60.1
PS(18:0/PGJ2)	159.142	46.4222	101.933	84.24	141.635	1.59668e-09	1.59668e-09	1.59668e-09	23.1945	1.59668e-09	306.431	1.59668e-09	94.539	153.235	82.6969	-4.75948	C44H76NO12P	880.47	7.80468	49.1	61.3
CDP-DG(i-20:0/PGF1alpha)	594.702	549.882	577.579	712.432	811.861	164.037	165.586	153.586	405.291	95.5964	1418.65	130.663	917.726	1227.37	793.333	0.628559	C52H93N3O18P2	1127.63	7.81183	44.8	37.4
Pectenotoxin 1	109.041	47.3095	82.0359	51.4328	105.429	3.83063	9.38344	25.4496	43.8849	4.89295	193.268	1.59668e-09	126.817	75.7961	91.0624	2.36092	C47H70O15	857.47	7.81183	47.8	78
Matricarin	13.1231	20.6563	48.6795	15.9306	35.7839	98.5278	113.202	121.067	77.2755	122.674	1.59668e-09	165.745	6.64654	1.95403	17.6085	13.5567	C17H20O5	287.132	7.81898	47.6	55.7
Nb-p-Coumaroyltryptamine	127.684	189.335	228.654	145.349	171.582	218.485	258.484	297.032	227.426	292.827	167.651	331.833	189.732	116.141	237.201	-2.88216	C19H18N2O2	289.133	7.81898	45.4	54.9
Chenodeoxycholylglutamine	283076	356189	296276	490386	190062	605309	581866	444639	387626	636515	216186	473985	294402	386993	230097	-12.7897	C29H48N2O6	1063.68	7.83328	46.4	70.5
1-Linoleoylglycerophosphocholine	1.13883e+06	1.28945e+06	1.23222e+06	1.25745e+06	674798	2.30038e+06	2.24397e+06	1.9141e+06	1.24135e+06	3.01371e+06	542210	3.67626e+06	603592	712847	684097	5.76138	C26H50NO7P	520.339	7.82615	48.5	56.5
1-(5-Hydroxy-2-oxo-2,3-dihydroimidazol-4-yl)urea	289.761	153.877	285.359	223.735	502.556	91.246	133.638	93.3796	179.127	148.729	153.752	116.46	202.734	178.505	136.329	2.88043	C4H6N4O3	141.041	0.733217	45.5	44.4
Glycyl-proline-1-naphthylamide	688.659	840.431	909.718	642.026	736.067	2260.17	1609.58	2777.65	1275.96	1394.48	534.575	3394.13	344.041	482.689	482.108	16.6338	C17H19N3O2	633.269	0.548	40.1	23.2
N-Monodemethyl roxithromycin	179.364	95.2472	86.5291	10.959	34.8796	257.115	340.509	303.859	82.5797	351.031	121.084	559.386	14.4237	16.636	27.7251	-22.4823	C39H72N2O15	808.474	7.82615	40.3	53.2
PS(18:3(6Z,9Z,12Z)/20:5(6E,8Z,11Z,14Z,17Z)-OH(5))	255.34	297.482	433.524	395.83	222.844	1018.74	891.277	972.847	590.382	1203.71	138.019	850.992	220.706	162.407	271.992	-0.220262	C44H70NO11P	820.467	7.83328	41.4	16
4'-(Nitrosomethylamino)-1-(3-pyridyl)-1-butanone	371.334	314.01	290.626	274.657	331.954	211.099	208.072	167.249	200.704	200.256	215.272	246.798	164.014	202.297	197.839	3.86155	C10H13N3O2	172.088	0.726067	42.1	45.1
CDP-DG(a-21:0/i-22:0)	3791.92	2726.34	2811.44	1164.99	1824.96	750.498	768.192	767.054	1252.61	327.626	1706.26	299.765	1290.63	1609.97	1598.66	-27.3777	C55H103N3O15P2	1072.64	7.84045	45.2	71.1
Polypropylene glycol (m w 1,200-3,000)	993.317	889.987	808.114	782.22	676.513	645.406	539.929	630.043	425.857	606.935	610.451	731.585	403.331	509.07	518.813	-1.49461	C6H14O3	176.128	0.733217	40.1	4.07
Chenodeoxycholylglutamic acid	1585.31	1412.93	1443.31	1181.79	1159.87	1857.83	1774.83	1645.26	1517.17	2272.12	1664.89	2145.88	1198.59	994.623	1362.07	-2.27079	C29H47NO7	560.297	7.84045	43.1	33.8
Cyclo(alanylalanylglycylleucylprolyltryptophylleucylisoleucyl)	422.937	370.614	406.4	457.366	584.982	217.361	277.986	254.274	428.834	69.7785	1105.2	1.59668e-09	1029.35	752.285	692.684	-2.60529	C42H63N9O8	844.467	7.84045	50.4	61.9
1-Phenyl-1,3-octadecanedione	3608.19	7282.16	1273.42	5874.81	596.328	9460.91	10378	6686.57	8972.6	5636.07	10372.4	8806.88	5691.63	8692.61	4936.75	26.3279	C24H38O2	341.293	7.8762	40.7	36.3
Ganglioside GM3 (d18:1/12:0)	19002	16502.4	13145.3	10580.7	10351.1	6572.95	5152.79	6149.36	7753.47	4389.09	17199.2	3016.35	14801.7	20480.9	6411.79	-0.686233	C53H96N2O21	1114.68	7.9048	44.5	35.8
Ganodermic acid P2	107443	82843.2	76754	41101.2	74741.4	33513.8	28291.3	38550.8	44231.2	22845.9	62575.3	17427.3	56768.3	67954.9	39546.8	-8.67395	C34H50O7	570.35	7.9048	41.7	29.9
Dihydrostreptomycin	1216.39	1101.21	910.761	888.366	1087.62	441.377	505.154	505.084	684.627	651.748	1749.85	822.183	949.183	1054.41	1023.11	5.04889	C21H41N7O12	584.292	7.9191	40.3	20.5
6-Deoxyerythronolide B	4926.93	3104.78	3189.09	2645.16	2194.46	1795.99	1599.44	1775.16	2109.98	1337.39	1801.22	1498.61	1416.19	2879.91	1641.47	38.6316	C21H38O6	387.289	7.94055	44.2	57.5
7-[(1R,2R,3R)-3-Hydroxy-2-[(1E,3S)-3-Hydroxyoct-1-en-1-yl]-5-oxocyclopentyl]heptanoylcarnitine	235.23	213.308	227.345	304.795	120.439	452.448	407.867	416.899	253.047	520.266	255.828	684.558	145.862	140.639	188.677	-11.3127	C27H47NO7	536.293	7.94772	46.4	63.4
Mabiogenin 3-[rhamnosyl-(1->6)-glucoside]	19.7936	42.1583	27.1009	47.6095	9.76637	80.2143	113.454	88.4081	51.1236	82.8084	3.38742	191.626	23.1294	104.134	30.0028	7.23224	C42H68O14	796.466	7.94772	47.4	60.6
Bucolome	498.254	478.771	489.053	244.101	294.805	14.6961	12.164	39.6467	61.3501	9.16412	149.488	13.4469	102.847	119.444	221.167	-24.9424	C14H22N2O3	555.302	7.962	41.4	46
Sorbitan laurate	247.773	215.409	210.501	97.5731	77.118	76.1291	71.6164	55.866	84.9762	14.3423	109.305	17.9909	41.6293	77.971	108.603	12.5361	C18H34O6	311.226	8.01207	45.5	50.8
LysoPC(22:5(4Z,7Z,10Z,13Z,16Z))	249298	196741	175480	277800	238361	165803	131285	146360	197732	150416	284242	145681	273685	484204	158257	-3.55889	C30H52NO7P	570.353	8.01207	40.6	9.93
Antcin K	500.799	832.576	932.08	670.499	177.545	701.973	958.511	731.024	489.352	703.344	187.196	711.532	265.331	407.163	297.51	13.5165	C29H44O6	999.63	8.01207	46.7	58.2
(9Z,12Z,15Z,18Z,21Z)-Tetracosa-9,12,15,18,21-pentaenoylcarnitine	2467.45	2151.55	2265.14	1719.91	2081.38	1041.66	1469.56	1187.42	1971.08	885.252	3491.68	2463.83	2135.22	1823.15	1923.53	-8.62795	C31H51NO4	524.367	8.06212	42.3	34.2
PI(18:2(9Z,12Z)/0:0)	9534.17	8824.75	9601.6	6422.96	4826.9	3825.33	3883.91	2851.17	3295.76	5312.22	3147.69	8680.82	2403.37	2443.48	4260.6	-6.22967	C27H49O12P	579.289	8.06212	41.5	19.4
Penicillin K	319.967	374.69	338.695	321.748	275.701	184.309	220.665	142.403	212.615	180.286	268.768	212.974	201.129	276.774	214.527	0.530266	C16H26N2O4S	325.158	0.548	41.6	13.4
Taraxinic acid glucosyl ester	380.525	1252.45	569.636	6781.49	3116.95	10948.5	5191	12206.4	8513.84	14203.8	13481	13928.9	7785.31	6716.99	4565.02	8.17477	C21H28O9	424.176	0.726067	41.3	30.3
2-(5,8-Tetradecadienyl)cyclobutanone	88.5003	81.8137	79.8695	74.1911	52.3523	44.4434	45.2515	21.0288	47.9032	79.4116	45.6545	71.7729	18.008	25.0593	68.8496	-0.166743	C18H30O	245.226	8.0757	47.4	48.5
Hexapeptide analogue	417.974	295.696	510.731	267.36	297.913	111.265	116.36	87.8169	216.952	82.967	263.546	60.8843	136.278	179.241	333.033	15.469	C29H46N6O12S	667.286	8.0757	42	41.4
CDP-DG(a-15:0/20:4(5Z,8Z,11Z,14Z)-OH(20))	1.59668e-09	4.25487	1.59668e-09	1.59668e-09	1.59668e-09	667.121	634.718	729.547	223.661	130.922	1.59668e-09	1025.89	1.59668e-09	1.59668e-09	1.59668e-09	6.99077	C47H79N3O16P2	968.487	8.08285	42.6	37.1
Kaempferol 7-arabinoside	2.76788	58.3767	1.59668e-09	17.3449	29.9116	431.131	504.185	516.464	664.787	517.293	20.9323	825.568	106.107	48.0195	13.5815	1.59617	C20H18O10	460.124	0.733217	46.9	40.8
Trihexosylceramide (d18:1/16:0)	9916.22	13105.3	15918.1	23172.8	6690.65	29200.2	39604.9	25655	18305.4	39064.7	9516.32	39132	12678.9	13418	11762.9	-12.08	C52H97NO18	1041.69	8.12575	44.4	53.9
[(2R,3S,4S,6R,7S,8R)-4-Ethenyl-3-hydroxy-2,4,7,14-tetramethyl-9-oxo-6-tricyclo[5.4.3.01,8]tetradecanyl] 2-[2-(diethylamino)ethylsulfanyl]acetate	978.785	1445.54	1414.63	741.554	264.199	1139.78	1289.24	2115.4	1339.89	2167.67	439.631	1338.97	392.293	853.319	597.148	-12.1663	C28H47NO4S	1009.62	8.23302	49.5	69.7
1伪,25-dihydroxy-26,27-dinorvitamin D3 / 1伪,25-dihydroxy-26,27-dinorcholecalciferol	1349.41	1511.17	1178.74	457.499	547.473	1054.99	970.608	1506.53	1298.19	1294.71	1250.77	927.547	574.419	688.409	669.258	-6.03969	C25H40O3	389.303	8.22587	42	21.7
Menaquinone 4	348.224	149.705	139.736	66.3646	248.387	32.4868	41.6163	59.8753	32.0689	79.6919	94.6507	62.1543	66.8989	68.137	122.371	33.3748	C31H40O2	409.304	8.23302	45.4	71.6
6-Hydroxy-4-heneicosanone	2340.54	2327.08	1958.45	869.323	1580.62	3361.7	4459.56	4273.09	2599.36	1941.78	4604.43	1047.4	2624.99	1633.94	4053.11	-5.58698	C21H42O2	368.35	8.25448	45.3	40.1
Cholylaspartic acid	119.787	152.344	73.0332	138.441	41.818	46.1811	36.1793	27.6072	80.1122	27.4721	14.4248	74.0249	47.5218	81.0109	50.387	8.05483	C28H45NO8	488.305	8.24732	42.7	37.3
Ovalicin	145.052	225.449	105.623	65.8323	150.097	67.1797	56.1659	51.4575	73.5255	14.7226	176.265	53.4152	101.51	75.748	218.749	6.13239	C16H24O5	610.362	8.25448	44.1	30.9
L-argininium(1+)	70.6741	25.081	36.4076	35.0928	37.1088	120.387	362.967	148.076	151.453	121.073	180.867	150.412	93.3595	54.9375	100.288	-2.99226	C6H15N4O2+	158.116	0.740383	42.9	20.3
3-O-alpha-Mycarosylerythronolide B	2486.63	4447.89	2867.14	2177.81	1134.38	5128.64	4443.46	6979.06	5833.66	7483.72	5830.76	3944.98	4374.57	5945.29	2163.67	24.4623	C28H50O10	1093.71	8.31883	45.7	72.4
1-O-2'-Hydroxy-4'-methoxycinnamoyl-b-D-glucose	1493.66	1573.17	1382.54	1107.96	1874.53	3719.33	4113.53	3734.74	4335.17	3628.07	1793.64	4179.29	3045.87	2417.19	1793.02	-2.30057	C16H20O9	379.099	0.740383	42.9	53.1
PI(20:0/PGF1alpha)	203.845	399.147	327.525	649.375	36.1981	750.074	691.624	918.35	1308.86	492.151	419.438	783.402	350.862	1277.05	440.238	2.20195	C49H91O16P	967.614	8.34028	47.5	56.2
Cys Cys Tyr	262.487	472.379	413.867	488.269	914.107	1473.49	1470.57	1448.61	1792.54	1388.57	636.542	1486.72	1259.35	973.425	846.89	5.31127	C15H21N3O5S2	388.102	0.740383	41.6	30.5
Peonidin 3-arabinoside	21.3848	42.3404	4.58066	48.9944	48.2348	105.872	67.9373	65.2847	90.728	109.649	54.6596	75.0836	54.3094	84.0908	53.3402	-5.30461	C21H21O10+	416.108	0.740383	43.4	44.9
Unoprostone	71.1727	51.9369	55.0209	98.4667	77.0775	26.639	39.6403	37.8178	23.342	30.8798	85.6281	21.7521	54.4639	47.9589	59.1426	-3.0215	C22H38O5	405.26	8.39033	40.1	20.4
N-Myristoyl Threonine	62.9825	51.244	39.0489	52.009	54.1435	11.3261	6.48121	31.882	23.1035	10.3452	56.2789	59.079	17.1055	21.5748	35.4733	-28.1598	C18H35NO4	329.247	8.3975	44.7	55.4
Rutaretin 9-rutinoside	206.788	86.704	156.166	647.18	740.715	733.285	649.628	664.707	1102.04	618.332	828.605	601.678	601.323	792.929	657.461	-12.262	C26H34O14	535.174	0.740383	42.1	32.4
Epothilone A	57.5469	204.305	85.7877	196.861	61.625	208.308	237.219	209.529	270.752	323.159	372.8	261.138	276.951	283.831	203.466	-3.01166	C26H39NO6S	535.282	8.43255	46.8	46.7
LysoPC(22:4(7Z,10Z,13Z,16Z))	24874.6	35885.9	23700.6	34591.2	18904.4	68103.8	52576.1	62679	63282.6	76749.5	100174	57877.5	59834.9	90676.7	33214.6	-6.07583	C30H54NO7P	572.368	8.43255	41.5	18.3
Persenone B	332.322	385.963	409.316	605.899	123.979	146.454	185.591	116.747	139.117	112.132	55.5542	187.249	50.278	133.969	106.77	-15.2122	C23H42O4	365.299	8.44683	43.1	44.6
S-Carboxymethyl-L-cysteine	542.65	514.442	388.636	15.4585	19.1415	206.464	137.21	180.134	149.017	112.984	128.69	109.964	41.7482	49.8895	48.6126	1.43862	C5H9NO4S	162.022	0.754667	42.5	16.5
Methyl 伪-Linolenyl Fluorophosphonate	16.6011	26.3251	18.8167	8.04666	9.36656	7.13422	6.25973	6.05661	1.59668e-09	1.59668e-09	9.71154	6.77121	7.44501	1.59668e-09	1.59668e-09	7.47973	C19H34FO2P	345.238	8.4826	42.5	26.5
Lacidipine	3589.88	3336.55	3226.8	1605.38	1080.81	958.672	1010.07	888.801	1128.21	649.073	560.36	1437.5	575.651	1188.07	966.067	-2.28569	C26H33NO6	473.264	8.53265	44.1	31.8
LysoPE(0:0/20:0)	81451.6	117594	83492	115689	47129.3	47543.5	45795	37169.9	32277.2	25100.7	24330.8	56487.3	22273.4	52494.2	28903.7	-6.40048	C25H52NO7P	510.352	8.53265	45.5	39.2
Lorlatinib	120.278	542.044	388.636	292.498	482.876	693.02	777.354	531.979	662.155	442.094	252.651	686.089	460.236	664.33	459.007	20.8426	C21H19FN6O2	389.161	0.548	40.4	32.8
7,4'-Dihydroxyflavone	24.0349	13.8521	22.9069	28.6718	60.0413	57.932	70.4106	46.6555	71.1285	55.0469	61.0387	47.1309	61.7069	32.6337	43.6582	2.84162	C15H10O4	219.045	0.754667	41.8	20.1
Milbemycin D	492.037	498.013	421.316	606.671	230.249	737.565	772.546	624.304	456.288	901.186	231.663	1035.39	170.118	378.12	172.328	14.7338	C33H48O7	598.382	8.64708	43.1	40.3
Methyl (3b,11x)-3-Hydroxy-8-oxo-6-eremophilen-12-oate	485.493	406.929	729.702	163.326	219.955	136.071	130.081	136.866	86.6846	23.6553	117.604	175.01	37.5053	153.411	109.416	14.5933	C16H24O4	578.377	8.68998	45.5	44.7
3-(3-Methyl-5-pentylfuran-2-yl)propanoylcarnitine	1840.27	1514.72	1429.7	987.079	1398.93	498.932	587.741	479.277	769.439	288.778	1224.49	434.832	691.419	1601.95	1154.45	15.8343	C20H33NO5	385.276	8.73288	41.9	30.1
Crocin 5	14.489	48.1969	27.0693	23.5325	51.9233	120.975	95.4131	127.506	109.178	135.281	32.2271	299.901	31.4909	22.1839	40.4954	-9.97387	C22H26O9	417.156	0.548	41.6	29.4
Cyclo(Arg-Gly-Asp-D-Phe-Val)	804.015	626.084	624.328	585.835	707.308	231.896	314.279	200.659	391.058	33.8577	470.711	140.561	272.956	1085.12	663.131	-0.352661	C26H38N8O7	539.272	8.73288	49	52.2
9(S)-HPOT	152.322	149.449	175.253	152.866	131.035	35.7205	114.174	42.8669	88.638	4.61455	120.445	38.2904	76.2331	203.124	163.231	26.1483	C18H30O4	638.411	8.75363	41.3	48.7
4-Methylthiobutyl-desulfoglucosinolate	267.348	686.196	261.239	243.62	305.58	784.539	598.511	602.434	684.363	880.809	386.082	1466.63	315.477	268.546	220.188	3.21301	C12H23NO6S2	364.087	0.754667	40.7	76.2
Imazodan	7.02007	20.6981	20.4068	31.1245	15.2157	52.8997	52.7536	36.9263	29.6277	34.009	20.8744	56.6518	23.6904	43.4114	31.0244	-1.05211	C13H12N4O	240.1	8.78223	49.4	62.6
LysoPC(18:0/0:0)	22135.1	25264.5	24871.8	35247.6	20042.3	45006.8	44427.6	40653.4	34131.8	36781.6	29635.7	43993.3	31315.2	42460	30905.8	-5.21804	C26H54NO7P	546.35	8.78223	51.2	68
6-Methylpretetramide	502.252	464.987	438.106	671.286	752.534	1015.43	945.142	844.263	1106	978.019	777.459	1047.73	698.756	590.553	588.268	-1.11628	C20H15NO6	366.099	0.747517	43.9	29.7
Choline phosphate	4795.54	6063.94	4645.95	8836.2	3170.68	12216.8	11764.2	9316.56	8244.48	6307.58	4710.4	14137.1	4743.38	13233.3	6169.04	-3.08989	C5H15NO4P+	184.073	8.79653	44.2	26.9
PGP(a-21:0/PGF1alpha)	30289.8	28521.3	21505.3	20777.3	7036.32	9688.13	11074.5	8513.04	13448.4	3281.48	4074.76	19032.6	2874.07	15895.2	11615.6	1.30848	C47H90O16P2	990.606	8.81798	44.1	27.5
